# Supplementary material for: Viral infection switches the balance between bacterial and eukaryotic recyclers of organic matter during coccolithophore blooms
Source: Nat Commun. 2023 Jan 31;14:510. doi: 10.1038/s41467-023-36049-3 (PMC9889395; doi:10.1038/s41467-023-36049-3)
Supplement: Supplementary file 3 — Supplementary Data 1-4 [file 41467_2023_36049_MOESM3_ESM.xlsx]

## Sheet: SuppData1-4_Legend
Tab name	Legend
SuppData1-Thr_2um	Calculation of Thraustochytrids biomass based on ddPCR, on 2-20 um filters
SuppData2-Thr_20um	Calculation of Thraustochytrids biomass based on ddPCR, on 20-200 um filters
SuppData3-16S_2um	Calculation of bacterial biomass based on qPCR, on 2-20 um filters
SuppData4-16S_2um	Calculation of bacterial biomass based on qPCR, on 20-200 um filters

## Sheet: SuppData1-Thr_2um
Explanation of calculation detailed in Row 1							Dilution of the original filter extract that was used	Volume of DNA 1:10 dilution used in the ddPCR mix (𝜇L)	Result from ddPCR software: Concentration of thraustochytrids 18S copies (copies/𝜇L)	Total copies in ddPCR mix (copies)= reported concentration of copies (copies/𝜇l) X volume of reaction (20𝜇L)	Copy concentration in 1:10 dilution (copies/𝜇L) = Total copies in ddPCR (copies) / Volume of DNA extract used (𝜇L)	Copy concentration in 1:1 dilution (copies/𝜇L) = Concentration in 1:10 (copies/𝜇L) * 10	Total amount of 18S copies in DNA extract (copies) = Copy concentration in 1:1 dilution (copies/𝜇L) * 100 (Elution volume of extraction = 100𝜇L)	Volume of sampled seawater on the mesocosm filter (L)	18S copy concentration in seawater (copies/L) = Total amount 18S copies in mesocosm DNA extract (copies) / Volume of sampled seawater (L)	Thraustochytrids concentration (cell/L) = 18S copy concentration (copies/L) / 64 (copies/cell) (estimates of thraustochytrids 18S copy number using a 40 Mpb genome and Martin et al., 2021 see Methods)	Thraustochytrids concentration (cell/mL) = thraustochytrids concentration (cell/L) / 1000	Estimated thraustochytrids biomass = thraustochytrids concentration (cell/mL) * 1.65e-10 (g C/cell) from Kimura et al., 1999 (g/mL)	Bacteria concentration (cell/mL) measured by flow cytometry	Estimated bacteria biomass (g/mL) = bacteria concentration (cell/mL) * 10e-15 (g C/cell) from Christian et al., 1994	Ratio thraustochytrids/ bacteria biomass (no unit) = thraustochytrids biomass (g C/mL) / bacteria biomass (g C/mL)
ddPCR Date	Primers	Sample Names	Filter Name	Bag	Date of Sampling	Mesocosm Day	DNA dilution Used	Volume of DNA dilution used in ddPCR (𝜇L)	Thraustochytrids 18S copy concentration reported in ddPCR (copies/𝜇L)	Total thraustochytrids 18S copies in ddPCR reaction (copies)	Thraustochytrids 18S copy concentration in 1:10 dilution (copies/𝜇L)	Thraustochytrids 18S copy concentration in 1:1 dilution (copies/𝜇L)	Total amount of thraustochytrids 18S copies in mesocosm DNA extract (copies)	Volume of sampled seawater (L)	Thraustochytrids 18S copy concentration in seawater (copies/L)	Thraustochytrids cell concentration in seawater (cells/L)	Thraustochytrids cell concentration in seawater (cells/mL)	Estimated thraustochytrids biomass (g/mL)	Bacteria concentration (cell/mL)	Estimated bacteria biomass (g/mL)	Ratio thraustochytrids/ bacteria biomass (no unit)
20210207	ThR_ThF	1_1	C343	1	2021-05-26	2	1:10 dilution	2	4.7	94	47	470	47000	2	23500	367.188	0.367188	6.05859e-11	NA	#VALUE!	#VALUE!
20210207	ThR_ThF	2_1	C1337	1	2021-06-01	8	1:10 dilution	1	27.2	544	544	5440	544000	1.2	453333	7083.33	7.08333	1.16875e-09	4540000	4.54e-08	0.0257434
20210207	ThR_ThF	3_1	C2327	1	2021-06-07	14	1:10 dilution	2	No Call	#VALUE!	#VALUE!	#VALUE!	#VALUE!	0.8	#VALUE!	#VALUE!	#VALUE!	#VALUE!	3352400	3.3524e-08	#VALUE!
20210207	ThR_ThF	4_1	C2615	1	2021-06-09	16	1:10 dilution	1	163	3260	3260	32600	3260000	1	3260000	50937.5	50.9375	8.40469e-09	3196000	3.196e-08	0.262975
20210207	ThR_ThF	5_1	C2903	1	2021-06-11	18	1:10 dilution	5	1521	30420	6084	60840	6084000	1	6084000	95062.5	95.0625	1.56853e-08	3416000	3.416e-08	0.459172
20210207	ThR_ThF	6_1	C3285	1	2021-06-13	20	1:10 dilution	1	83.4	1668	1668	16680	1668000	1	1668000	26062.5	26.0625	4.30031e-09	3980000	3.98e-08	0.108048
20210207	ThR_ThF	7_1	C3861	1	2021-06-16	23	1:10 dilution	1	355	7100	7100	71000	7100000	0.8	8875000	138672	138.672	2.28809e-08	4808000	4.808e-08	0.475891
20210207	ThR_ThF	1_2	C361	2	2021-05-26	2	1:10 dilution	2	9.4	188	94	940	94000	2	47000	734.375	0.734375	1.21172e-10	NA	#VALUE!	#VALUE!
20210207	ThR_ThF	2_2	C1359	2	2021-06-01	8	1:10 dilution	1	43	860	860	8600	860000	1.2	716667	11197.9	11.1979	1.84766e-09	4464000	4.464e-08	0.0413901
20210207	ThR_ThF	3_2	C2345	2	2021-06-07	14	1:10 dilution	1	18.2	364	364	3640	364000	1	364000	5687.5	5.6875	9.38437e-10	3740400	3.7404e-08	0.0250892
20210207	ThR_ThF	4_2	C2633	2	2021-06-09	16	1:10 dilution	1	37	740	740	7400	740000	1	740000	11562.5	11.5625	1.90781e-09	2956000	2.956e-08	0.0645403
20210207	ThR_ThF	5_2	C2921	2	2021-06-11	18	1:10 dilution	1	269	5380	5380	53800	5380000	1	5380000	84062.5	84.0625	1.38703e-08	3880000	3.88e-08	0.357482
20210207	ThR_ThF	6_2	C3303	2	2021-06-13	20	1:10 dilution	1	133	2660	2660	26600	2660000	1	2660000	41562.5	41.5625	6.85781e-09	3592000	3.592e-08	0.190919
20210207	ThR_ThF	7_2	C3879	2	2021-06-16	23	1:10 dilution	1	1177	23540	23540	235400	23540000	0.8	29425000	459766	459.766	7.58613e-08	5436000	5.436e-08	1.39554
20210217	ThR_ThF	1_3	C3303	2	2021-06-13	20	1:10 dilution	2	292	5840	2920	29200	2920000	1	2920000	45625	45.625	7.52812e-09	3592000	3.592e-08	0.20958
20210217	ThR_ThF	1_4	C3879	2	2021-06-16	23	1:10 dilution	1	1206	24120	24120	241200	24120000	0.8	30150000	471094	471.094	7.77305e-08	5436000	5.436e-08	1.42992
20210202	ThR_ThF	S1	C379	3	2021-05-26	2	1:10 dilution	5	6.1	122	24.4	244	24400	2	12200	190.625	0.190625	3.14531e-11	NA	#VALUE!	#VALUE!
20210202	ThR_ThF	S2	C1381	3	2021-06-01	8	1:10 dilution	2	46.6	932	466	4660	466000	1.5	310667	4854.17	4.85417	8.00938e-10	2832000	2.832e-08	0.0282817
20210202	ThR_ThF	S3	C2363	3	2021-06-07	14	1:10 dilution	2	85.5	1710	855	8550	855000	1	855000	13359.4	13.3594	2.2043e-09	3132400	3.1324e-08	0.0703709
20210202	ThR_ThF	S4	C2651	3	2021-06-09	16	1:10 dilution	1	89	1780	1780	17800	1780000	1	1780000	27812.5	27.8125	4.58906e-09	4608800	4.6088e-08	0.0995717
20210202	ThR_ThF	S5	C2939	3	2021-06-11	18	1:10 dilution	1	167	3340	3340	33400	3340000	1	3340000	52187.5	52.1875	8.61094e-09	4884400	4.8844e-08	0.176295
20210202	ThR_ThF	S6	C3321	3	2021-06-13	20	1:10 dilution	1	204	4080	4080	40800	4080000	1	4080000	63750	63.75	1.05187e-08	3828000	3.828e-08	0.274784
20210202	ThR_ThF	S7	C3897	3	2021-06-16	23	1:10 dilution	1	347	6940	6940	69400	6940000	0.8	8675000	135547	135.547	2.23652e-08	5500000	5.5e-08	0.406641
20210207	ThR_ThF	1_3	C397	4	2021-05-26	2	1:10 dilution	2	11.8	236	118	1180	118000	2	59000	921.875	0.921875	1.52109e-10	NA	#VALUE!	#VALUE!
20210207	ThR_ThF	2_3	C1403	4	2021-06-01	8	1:10 dilution	1	9.8	196	196	1960	196000	1.2	163333	2552.08	2.55208	4.21094e-10	4333600	4.3336e-08	0.00971695
20210207	ThR_ThF	3_3	C2381	4	2021-06-07	14	1:10 dilution	1	51.7	1034	1034	10340	1034000	1	1034000	16156.2	16.1562	2.66578e-09	2740800	2.7408e-08	0.0972629
20210207	ThR_ThF	4_3	C2669	4	2021-06-09	16	1:10 dilution	1	77.5	1550	1550	15500	1550000	1	1550000	24218.8	24.2188	3.99609e-09	3148000	3.148e-08	0.126941
20210207	ThR_ThF	5_3	C2957	4	2021-06-11	18	1:10 dilution	1	101.9	2038	2038	20380	2038000	1	2038000	31843.8	31.8438	5.25422e-09	3788000	3.788e-08	0.138707
20210207	ThR_ThF	6_3	C3339	4	2021-06-13	20	1:10 dilution	1	846	16920	16920	169200	16920000	1	16920000	264375	264.375	4.36219e-08	6.8844e+06	6.8844e-08	0.633634
20210207	ThR_ThF	7_3	C3915	4	2021-06-16	23	1:10 dilution	1	701	14020	14020	140200	14020000	0.8	17525000	273828	273.828	4.51816e-08	6440000	6.44e-08	0.701578
20210217	ThR_ThF	1_5	C3339	4	2021-06-13	20	1:10 dilution	1	949	18980	18980	189800	18980000	1	18980000	296562	296.562	4.89328e-08	6.8844e+06	6.8844e-08	0.710778
20210217	ThR_ThF	1_6	C3915	4	2021-06-16	23	1:10 dilution	2	1870	37400	18700	187000	18700000	0.8	23375000	365234	365.234	6.02637e-08	6440000	6.44e-08	0.935771
20210207	ThR_ThF	1_4	C415	5	2021-05-26	2	1:10 dilution	2	6.9	138	69	690	69000	2	34500	539.062	0.539062	8.89453e-11	NA	#VALUE!	#VALUE!
20210207	ThR_ThF	2_4	C1425	5	2021-06-01	8	1:10 dilution	2	20.8	416	208	2080	208000	1.2	173333	2708.33	2.70833	4.46875e-10	3640000	3.64e-08	0.0122768
20210207	ThR_ThF	3_4	C2399	5	2021-06-07	14	1:10 dilution	2	95.1	1902	951	9510	951000	1	951000	14859.4	14.8594	2.4518e-09	3664400	3.6644e-08	0.0669085
20210207	ThR_ThF	4_4	C2687	5	2021-06-09	16	1:10 dilution	1	149	2980	2980	29800	2980000	1	2980000	46562.5	46.5625	7.68281e-09	1985200	1.9852e-08	0.387004
20210207	ThR_ThF	5_4	C2975	5	2021-06-11	18	1:10 dilution	1	71.3	1426	1426	14260	1426000	1	1426000	22281.2	22.2812	3.67641e-09	1720400	1.7204e-08	0.213695
20210207	ThR_ThF	6_4	C3357	5	2021-06-13	20	1:10 dilution	1	664	13280	13280	132800	13280000	1	13280000	207500	207.5	3.42375e-08	2484000	2.484e-08	1.37832
20210207	ThR_ThF	7_4	C3933	5	2021-06-16	23	1:10 dilution	1	273	5460	5460	54600	5460000	0.8	6825000	106641	106.641	1.75957e-08	2872000	2.872e-08	0.612664
20210217	ThR_ThF	1_7	C3357	5	2021-06-13	20	1:10 dilution	2	382	7640	3820	38200	3820000	1	3820000	59687.5	59.6875	9.84844e-09	2484000	2.484e-08	0.396475
20210207	ThR_ThF	1_5	C433	6	2021-05-26	2	1:10 dilution	2	9	180	90	900	90000	2	45000	703.125	0.703125	1.16016e-10	NA	#VALUE!	#VALUE!
20210207	ThR_ThF	2_5	C1447	6	2021-06-01	8	1:10 dilution	1	18.5	370	370	3700	370000	1.2	308333	4817.71	4.81771	7.94922e-10	3476000	3.476e-08	0.0228689
20210207	ThR_ThF	3_5	C2417	6	2021-06-07	14	1:10 dilution	2	69	1380	690	6900	690000	1	690000	10781.2	10.7812	1.77891e-09	5324000	5.324e-08	0.033413
20210207	ThR_ThF	4_5	C2705	6	2021-06-09	16	1:10 dilution	1	117	2340	2340	23400	2340000	1	2340000	36562.5	36.5625	6.03281e-09	5192400	5.1924e-08	0.116185
20210207	ThR_ThF	5_5	C3041	6	2021-06-11	18	1:10 dilution	1	148	2960	2960	29600	2960000	0.7	4.22857e+06	66071.4	66.0714	1.09018e-08	3536000	3.536e-08	0.308308
20210207	ThR_ThF	6_5	C3375	6	2021-06-13	20	1:10 dilution	1	353	7060	7060	70600	7060000	1	7060000	110312	110.312	1.82016e-08	4920000	4.92e-08	0.36995
20210207	ThR_ThF	7_5	C3951	6	2021-06-16	23	1:10 dilution	1	243	4860	4860	48600	4860000	0.8	6075000	94921.9	94.9219	1.56621e-08	6112000	6.112e-08	0.256252
20210207	ThR_ThF	1_6	C451	7	2021-05-26	2	1:10 dilution	2	No Call	#VALUE!	#VALUE!	#VALUE!	#VALUE!	2	#VALUE!	#VALUE!	#VALUE!	#VALUE!	NA	#VALUE!	#VALUE!
20210207	ThR_ThF	2_6	C1469	7	2021-06-01	8	1:10 dilution	2	37.1	742	371	3710	371000	1.2	309167	4830.73	4.83073	7.9707e-10	3020000	3.02e-08	0.0263931
20210207	ThR_ThF	3_6	C2435	7	2021-06-07	14	1:10 dilution	1	65.9	1318	1318	13180	1318000	1	1318000	20593.8	20.5938	3.39797e-09	5216000	5.216e-08	0.0651451
20210207	ThR_ThF	4_6	C2723	7	2021-06-09	16	1:10 dilution	1	354	7080	7080	70800	7080000	1	7080000	110625	110.625	1.82531e-08	3664000	3.664e-08	0.498175
20210207	ThR_ThF	5_6	C3011	7	2021-06-11	18	1:10 dilution	1	1186	23720	23720	237200	23720000	1	23720000	370625	370.625	6.11531e-08	6800000	6.8e-08	0.899311
20210207	ThR_ThF	6_6	C3393	7	2021-06-13	20	1:10 dilution	1	273	5460	5460	54600	5460000	0.8	6825000	106641	106.641	1.75957e-08	4736000	4.736e-08	0.371531
20210207	ThR_ThF	7_6	C3969	7	2021-06-16	23	1:10 dilution	1	No Call	#VALUE!	#VALUE!	#VALUE!	#VALUE!	0.8	#VALUE!	#VALUE!	#VALUE!	#VALUE!	5892000	5.892e-08	#VALUE!
20210217	ThR_ThF	1_8	C3969	7	2021-06-16	23	1:10 dilution	2	273	5460	2730	27300	2730000	0.8	3412500	53320.3	53.3203	8.79785e-09	5892000	5.892e-08	0.149319
20210207	ThR_ThF	2_7	C1491	F	2021-06-01	8	1:10 dilution	5	3.2	64	12.8	128	12800	1.2	10666.7	166.667	0.166667	2.75e-11	1492000	1.492e-08	0.00184316
20210207	ThR_ThF	3_7	C2453	F	2021-06-07	14	1:10 dilution	5	2.8	56	11.2	112	11200	1.5	7466.67	116.667	0.116667	1.925e-11	824000	8.24e-09	0.00233617
20210207	ThR_ThF	4_7	C2741	F	2021-06-09	16	1:10 dilution	2	14.5	290	145	1450	145000	1.5	96666.7	1510.42	1.51042	2.49219e-10	612000	6.12e-09	0.040722
20210207	ThR_ThF	5_7	C3029	F	2021-06-11	18	1:10 dilution	2	21.9	438	219	2190	219000	1.5	146000	2281.25	2.28125	3.76406e-10	624000	6.24e-09	0.0603215
20210207	ThR_ThF	6_7	C3411	F	2021-06-13	20	1:10 dilution	2	24.7	494	247	2470	247000	1.5	164667	2572.92	2.57292	4.24531e-10	580000	5.8e-09	0.073195
20210207	ThR_ThF	7_7	C3987	F	2021-06-16	23	1:10 dilution	2	7.5	150	75	750	75000	1.5	50000	781.25	0.78125	1.28906e-10	908000	9.08e-09	0.0141967
20210217	ThR_ThF	1_2	C469	F	2021-05-26	2	1:10 dilution	5	15.4	308	61.6	616	61600	1.5	41066.7	641.667	0.641667	1.05875e-10	908000	9.08e-09	0.0116602
20210207	ThR_ThF	4_0	Negative Control	NA	2021-06-09	16	1:10 dilution	5	No Call	#VALUE!	#VALUE!	#VALUE!	#VALUE!		#VALUE!	#VALUE!	#VALUE!	#VALUE!		0	#VALUE!
20210207	ThR_ThF	1_0	Negative Control	NA	2021-05-26	2	1:10 dilution	5	No Call	#VALUE!	#VALUE!	#VALUE!	#VALUE!		#VALUE!	#VALUE!	#VALUE!	#VALUE!		0	#VALUE!
20210207	ThR_ThF	2_0	Negative Control	NA	2021-06-01	8	1:10 dilution	5	No Call	#VALUE!	#VALUE!	#VALUE!	#VALUE!		#VALUE!	#VALUE!	#VALUE!	#VALUE!		0	#VALUE!
20210207	ThR_ThF	3_0	Negative Control	NA	2021-06-07	14	1:10 dilution	5	No Call	#VALUE!	#VALUE!	#VALUE!	#VALUE!		#VALUE!	#VALUE!	#VALUE!	#VALUE!		0	#VALUE!
20210207	ThR_ThF	5_0	Negative Control	NA	2021-06-11	18	1:10 dilution	5	No Call	#VALUE!	#VALUE!	#VALUE!	#VALUE!		#VALUE!	#VALUE!	#VALUE!	#VALUE!		0	#VALUE!
20210207	ThR_ThF	6_0	Negative Control	NA	2021-06-13	20	1:10 dilution	5	No Call	#VALUE!	#VALUE!	#VALUE!	#VALUE!		#VALUE!	#VALUE!	#VALUE!	#VALUE!		0	#VALUE!
20210207	ThR_ThF	7_0	Negative Control	NA	2021-06-16	23	1:10 dilution	5	No Call	#VALUE!	#VALUE!	#VALUE!	#VALUE!		#VALUE!	#VALUE!	#VALUE!	#VALUE!		0	#VALUE!

## Sheet: SuppData2-Thr_20um
Explanation of calculation detailed in Row 1							Dilution of the original filter extract that was used	Volume of DNA in 22ul ddPCR Reaction OF THE NON DILUTED STOCK	Result from ddPCR software: Concentration of thraustochytrids 18S copies (copies/𝜇L)	Total copies in ddPCR mix (copies)= reported concentration of copies (copies/𝜇l) X volume of reaction (20𝜇L)	Copy concentration in 1:1 dilution (copies/𝜇L) = Total copies in ddPCR (copies) / Volume of DNA extract used (𝜇L)	Total amount of 18S copies in DNA extract (copies) = Copy concentration in 1:1 dilution (copies/𝜇L) * 100 (Elution volume of extraction = 100𝜇L)	Volume of sampled seawater on the mesocosm filter (L)	18S copy concentration in seawater (copies/L) = Total amount 18S copies in mesocosm DNA extract (copies) / Volume of sampled seawater (L)	Thraustochytrids concentration (cell/L) = 18S copy concentration (copies/L) / 64 (copies/cell) (estimates of thraustochytrids 18S copy number using a 40 Mpb genome and Martin et al., 2021 see Methods)	Thraustochytrids concentration (cell/mL) = thraustochytrids concentration (cell/L) / 1000	Estimated thraustochytrids biomass on 20𝜇m filters = thraustochytrids concentration (cell/mL) * 1.65e-10 (g C/cell) from Kimura et al., 1999 (g/mL)	Bacteria concentration (cell/mL) measured by qPCR on 20𝜇m	Estimated bacteria biomass on 20𝜇m (g/mL) = bacteria concentration (cell/mL) * 10e-15 (g C/cell) from Christian et al., 1994	Ratio thraustochytrids/ bacteria biomass 20𝜇m (no unit) = thraustochytrids biomass (g C/mL) / bacteria biomass (g C/mL)
ddPCR Date	Primers	Sample Names	Filter Name	Bag	Date of Sampling	Mesocosm Day	DNA dilution Used	Volume of DNA dilution used in ddPCR (𝜇L)	Thraustochytrids 18S copy concentration reported in ddPCR (copies/𝜇L)	Total thraustochytrids 18S copies in ddPCR reaction (copies)	Thraustochytrids 18S copy concentration in 1:1 dilution (copies/𝜇L)	Total amount of thraustochytrids 18S copies in mesocosm DNA extract (copies)	Volume of sampled seawater (L)	Thraustochytrids 18S copy concentration in seawater (copies/L)	Thraustochytrids cell concentration in seawater (cells/L)	Thraustochytrids cell concentration in seawater (cells/mL)	Estimated thraustochytrids biomass on 20𝜇m (g/mL)	Bacteria concentration (cell/mL)	Estimated bacteria biomass (g/mL)	Ratio thraustochytrids/ bacteria biomass (no unit)
20220620	ThR_ThF	1_1	Negative Control	NA	NA	0	1:1 dilution	0	0	0	#DIV/0!	#DIV/0!	2	#DIV/0!	#DIV/0!	#DIV/0!	#DIV/0!	#N/A	#N/A	#DIV/0!
20220620	ThR_ThF	1_2	C649	2	2018-05-28	4	1:1 dilution	1	17.5	350	350	35000	2	17500	273.438	0.273438	4.51172e-11	120.762	1.20762e-12	37.3604
20220620	ThR_ThF	1_3	C671	3	2018-05-28	4	1:1 dilution	1	NA	NA	NA	NA	NA	NA	NA	NA	NA	NA	NA	NA
20220620	ThR_ThF	1_4	C692	4	2018-05-28	4	1:1 dilution	1	17.7	354	354	35400	2	17700	276.562	0.276562	4.56328e-11	469.036	4.69036e-12	9.72907
20220620	ThR_ThF	1_5	C759	7	2018-05-28	4	1:1 dilution	1	8.9	178	178	17800	1.5	11866.7	185.417	0.185417	3.05937e-11	458.156	4.58156e-12	6.67758
20220620	ThR_ThF	1_6	C826	2	2018-05-29	5	1:1 dilution	1	15.5	310	310	31000	2	15500	242.188	0.242188	3.99609e-11	774.061	7.74061e-12	5.16251
20220620	ThR_ThF	1_7	C849	3	2018-05-29	5	1:1 dilution	1	8.2	164	164	16400	2	8200	128.125	0.128125	2.11406e-11	465.341	4.65341e-12	4.54304
20220620	ThR_ThF	1_8	C870	4	2018-05-29	5	1:1 dilution	1	32	640	640	64000	2	32000	500	0.5	8.25e-11	867.94	8.6794e-12	9.50526
20220620	ThR_ThF	2_1	Negative Control	NA	NA	0	1:1 dilution	0	0	0	#DIV/0!	#DIV/0!	2	#DIV/0!	#DIV/0!	#DIV/0!	#DIV/0!	#N/A	#N/A	#DIV/0!
20220620	ThR_ThF	2_2	C933	7	2018-05-29	5	1:1 dilution	1	19	380	380	38000	2	19000	296.875	0.296875	4.89844e-11	291.681	2.91681e-12	16.7938
20220620	ThR_ThF	2_3	C1002	2	2018-05-30	6	1:1 dilution	1	14.9	298	298	29800	2	14900	232.812	0.232813	3.84141e-11	1443.83	1.44383e-11	2.66057
20220620	ThR_ThF	2_4	C1025	3	2018-05-30	6	1:1 dilution	1	4.8	96	96	9600	2	4800	75	0.075	1.2375e-11	236.783	2.36783e-12	5.2263
20220620	ThR_ThF	2_5	C1043	4	2018-05-30	6	1:1 dilution	1	5.4	108	108	10800	2	5400	84.375	0.084375	1.39219e-11	291.905	2.91905e-12	4.76931
20220620	ThR_ThF	2_6	C1112	7	2018-05-30	6	1:1 dilution	1	6.1	122	122	12200	2	6100	95.3125	0.0953125	1.57266e-11	572.678	5.72678e-12	2.74615
20220620	ThR_ThF	2_7	C1177	2	2018-05-31	7	1:1 dilution	1	37	740	740	74000	2	37000	578.125	0.578125	9.53906e-11	3184.97	3.18497e-11	2.99502
20220620	ThR_ThF	2_8	C1197	3	2018-05-31	7	1:1 dilution	1	13.1	262	262	26200	2	13100	204.688	0.204687	3.37734e-11	2158.1	2.1581e-11	1.56496
20220620	ThR_ThF	3_1	Negative Control	NA	NA	0	1:1 dilution	0	0.07	1.4	#DIV/0!	#DIV/0!	2	#DIV/0!	#DIV/0!	#DIV/0!	#DIV/0!	#N/A	#N/A	#DIV/0!
20220620	ThR_ThF	3_2	C1219	4	2018-05-31	7	1:1 dilution	1	21.9	438	438	43800	2	21900	342.188	0.342187	5.64609e-11	2230.64	2.23064e-11	2.53116
20220620	ThR_ThF	3_3	C1288	7	2018-05-31	7	1:1 dilution	1	9.4	188	188	18800	2	9400	146.875	0.146875	2.42344e-11	1711.38	1.71138e-11	1.41607
20220620	ThR_ThF	3_4	C1355	2	2018-06-01	8	1:1 dilution	1	24.4	488	488	48800	2	24400	381.25	0.38125	6.29062e-11	1132.06	1.13206e-11	5.55678
20220620	ThR_ThF	3_5	C1375	3	2018-06-01	8	1:1 dilution	1	17.3	346	346	34600	2	17300	270.312	0.270313	4.46016e-11	3539.4	3.5394e-11	1.26014
20220620	ThR_ThF	3_6	C1395	4	2018-06-01	8	1:1 dilution	1	13.4	268	268	26800	2	13400	209.375	0.209375	3.45469e-11	4246.28	4.24628e-11	0.813581
20220620	ThR_ThF	3_7	C1463	7	2018-06-01	8	1:1 dilution	1	14.1	282	282	28200	2	14100	220.312	0.220312	3.63516e-11	1999.46	1.99946e-11	1.81807
20220620	ThR_ThF	3_8	C1529	2	2018-06-02	9	1:1 dilution	1	29.9	598	598	59800	2	29900	467.188	0.467187	7.70859e-11	2353.36	2.35336e-11	3.27557
20220620	ThR_ThF	4_1	Negative Control	NA	NA	0	1:1 dilution	0	0.06	1.2	#DIV/0!	#DIV/0!	2	#DIV/0!	#DIV/0!	#DIV/0!	#DIV/0!	#N/A	#N/A	#DIV/0!
20220620	ThR_ThF	4_2	C1550	3	2018-06-02	9	1:1 dilution	1	9	180	180	18000	2	9000	140.625	0.140625	2.32031e-11	372.34	3.7234e-12	6.2317
20220620	ThR_ThF	4_3	C1575	4	2018-06-02	9	1:1 dilution	1	34.6	692	692	69200	2	34600	540.625	0.540625	8.92031e-11	2706.11	2.70611e-11	3.29636
20220620	ThR_ThF	4_4	C1640	7	2018-06-02	9	1:1 dilution	1	15.4	308	308	30800	2	15400	240.625	0.240625	3.97031e-11	2667.37	2.66737e-11	1.48848
20220620	ThR_ThF	4_5	C1705	2	2018-06-03	10	1:1 dilution	1	65.4	1308	1308	130800	2	65400	1021.88	1.02188	1.68609e-10	1046.74	1.04674e-11	16.108
20220620	ThR_ThF	4_6	C1725	3	2018-06-03	10	1:1 dilution	1	176	3520	3520	352000	2	176000	2750	2.75	4.5375e-10	8415.32	8.41532e-11	5.39195
20220620	ThR_ThF	4_7	C1749	4	2018-06-03	10	1:1 dilution	1	34.6	692	692	69200	2	34600	540.625	0.540625	8.92031e-11	4099.38	4.09938e-11	2.17602
20220620	ThR_ThF	4_8	C1813	7	2018-06-03	10	1:1 dilution	1	316	6320	6320	632000	2	316000	4937.5	4.9375	8.14688e-10	12296	1.2296e-10	6.62564
20220620	ThR_ThF	5_1	Negative Control	NA	NA	0	1:1 dilution	0	0	0	#DIV/0!	#DIV/0!	2	#DIV/0!	#DIV/0!	#DIV/0!	#DIV/0!	#N/A	#N/A	#DIV/0!
20220620	ThR_ThF	5_2	C1883	2	2018-06-04	11	1:1 dilution	1	20.3	406	406	40600	2	20300	317.188	0.317188	5.23359e-11	299.73	2.9973e-12	17.461
20220620	ThR_ThF	5_3	C1902	3	2018-06-04	11	1:1 dilution	1	15.8	316	316	31600	2	15800	246.875	0.246875	4.07344e-11	644.618	6.44618e-12	6.31915
20220620	ThR_ThF	5_4	C1923	4	2018-06-04	11	1:1 dilution	1	41.3	826	826	82600	2	41300	645.312	0.645312	1.06477e-10	1442.48	1.44248e-11	7.38151
20220620	ThR_ThF	5_5	C1991	7	2018-06-04	11	1:1 dilution	1	16.8	336	336	33600	2	16800	262.5	0.2625	4.33125e-11	704.963	7.04963e-12	6.14394
20220620	ThR_ThF	5_6	C2051	2	05/06/2018	12	1:1 dilution	1	8.6	172	172	17200	2	8600	134.375	0.134375	2.21719e-11	453.586	4.53586e-12	4.88813
20220620	ThR_ThF	5_7	C2069	3	05/06/2018	12	1:1 dilution	1	9.8	196	196	19600	2	9800	153.125	0.153125	2.52656e-11	1036.78	1.03678e-11	2.43693
20220620	ThR_ThF	5_8	C2087	4	05/06/2018	12	1:1 dilution	1	12.6	252	252	25200	2	12600	196.875	0.196875	3.24844e-11	1213.89	1.21389e-11	2.67606
20220620	ThR_ThF	6_1	Negative Control	NA	NA	0	1:1 dilution	0	0	0	#DIV/0!	#DIV/0!	2	#DIV/0!	#DIV/0!	#DIV/0!	#DIV/0!	#N/A	#N/A	#DIV/0!
20220620	ThR_ThF	6_2	C2141	7	05/06/2018	12	1:1 dilution	1	5.7	114	114	11400	2	5700	89.0625	0.0890625	1.46953e-11	132.053	1.32053e-12	11.1284
20220620	ThR_ThF	6_3	C2195	2	06/06/2018	13	1:1 dilution	1	7.4	148	148	14800	2	7400	115.625	0.115625	1.90781e-11	209.137	2.09137e-12	9.12232
20220620	ThR_ThF	6_4	C2213	3	06/06/2018	13	1:1 dilution	1	33.3	666	666	66600	2	33300	520.312	0.520312	8.58516e-11	781.592	7.81592e-12	10.9842
20220620	ThR_ThF	6_5	C2231	4	06/06/2018	13	1:1 dilution	1	74.7	1494	1494	149400	2	74700	1167.19	1.16719	1.92586e-10	1152.68	1.15268e-11	16.7077
20220620	ThR_ThF	6_6	C2285	7	06/06/2018	13	1:1 dilution	1	9.7	194	194	19400	2	9700	151.562	0.151562	2.50078e-11	389.848	3.89848e-12	6.41476
20220620	ThR_ThF	6_7	C2339	2	07/06/2018	14	1:1 dilution	1	45.9	918	918	91800	2	45900	717.188	0.717187	1.18336e-10	9848.13	9.84813e-11	1.20161
20220620	ThR_ThF	6_8	C2357	3	07/06/2018	14	1:1 dilution	1	147	2940	2940	294000	2	147000	2296.88	2.29688	3.78984e-10	4655.07	4.65507e-11	8.14132
20220620	ThR_ThF	7_1	Negative Control	NA	NA	0	1:1 dilution	0	0	0	#DIV/0!	#DIV/0!	2	#DIV/0!	#DIV/0!	#DIV/0!	#DIV/0!	#N/A	#N/A	#DIV/0!
20220620	ThR_ThF	7_2	C2375	4	07/06/2018	14	1:1 dilution	1	86.7	1734	1734	173400	2	86700	1354.69	1.35469	2.23523e-10	3673.46	3.67346e-11	6.08481
20220620	ThR_ThF	7_3	C2429	7	07/06/2018	14	1:1 dilution	1	32.2	644	644	64400	2	32200	503.125	0.503125	8.30156e-11	1268.4	1.2684e-11	6.54491
20220620	ThR_ThF	7_4	C2483	2	08/06/2018	15	1:1 dilution	1	85.4	1708	1708	170800	2	85400	1334.38	1.33438	2.20172e-10	1373.68	1.37368e-11	16.0279
20220620	ThR_ThF	7_5	C2501	3	08/06/2018	15	1:1 dilution	1	62.2	1244	1244	124400	2	62200	971.875	0.971875	1.60359e-10	3025.41	3.02541e-11	5.30041
20220620	ThR_ThF	7_6	C2519	4	08/06/2018	15	1:1 dilution	1	83.3	1666	1666	166600	2	83300	1301.56	1.30156	2.14758e-10	3984.68	3.98468e-11	5.38959
20220620	ThR_ThF	7_7	C2573	7	08/06/2018	15	1:1 dilution	1	45.1	902	902	90200	2	45100	704.688	0.704688	1.16273e-10	#VALUE!	#VALUE!	#VALUE!
20220620	ThR_ThF	7_8	C2627	2	09/06/2018	16	1:1 dilution	1	NA	NA	NA	NA	NA	NA	NA	NA	NA	NA	NA	NA
20220620	ThR_ThF	8_1	Negative Control	NA	NA	0	1:1 dilution	0	0.06	1.2	#DIV/0!	#DIV/0!	2	#DIV/0!	#DIV/0!	#DIV/0!	#DIV/0!	#N/A	#N/A	#DIV/0!
20220620	ThR_ThF	8_2	C2645	3	09/06/2018	16	1:1 dilution	1	NA	NA	NA	NA	NA	NA	NA	NA	NA	NA	NA	NA
20220620	ThR_ThF	8_3	C2663	4	09/06/2018	16	1:1 dilution	1	181	3620	3620	362000	2	181000	2828.12	2.82812	4.66641e-10	5030.69	5.03069e-11	9.27587
20220620	ThR_ThF	8_4	C2717	7	09/06/2018	16	1:1 dilution	1	67.8	1356	1356	135600	2	67800	1059.38	1.05937	1.74797e-10	2771.62	2.77162e-11	6.30667
20220620	ThR_ThF	8_5	C2771	2	10/06/2018	17	1:1 dilution	1	151	3020	3020	302000	2	151000	2359.38	2.35938	3.89297e-10	4491.87	4.49187e-11	8.6667
20220620	ThR_ThF	8_6	C2789	3	10/06/2018	17	1:1 dilution	1	53.3	1066	1066	106600	2	53300	832.812	0.832812	1.37414e-10	1331.9	1.3319e-11	10.3171
20220620	ThR_ThF	8_7	C2807	4	10/06/2018	17	1:1 dilution	1	44.9	898	898	89800	2	44900	701.562	0.701562	1.15758e-10	3558.04	3.55804e-11	3.25342
20220620	ThR_ThF	8_8	C2861	7	10/06/2018	17	1:1 dilution	1	119	2380	2380	238000	2	119000	1859.38	1.85938	3.06797e-10	2410.52	2.41052e-11	12.7274
20220620	ThR_ThF	9_1	Negative Control	NA	NA	0	1:1 dilution	0	0.13	2.6	#DIV/0!	#DIV/0!	2	#DIV/0!	#DIV/0!	#DIV/0!	#DIV/0!	#N/A	#N/A	#DIV/0!
20220620	ThR_ThF	9_2	C2915	2	11/06/2018	18	1:1 dilution	1	39	780	780	78000	2	39000	609.375	0.609375	1.00547e-10	130.787	1.30787e-12	76.8782
20220620	ThR_ThF	9_3	C2933	3	11/06/2018	18	1:1 dilution	1	34.9	698	698	69800	2	34900	545.312	0.545312	8.99766e-11	1935.92	1.93592e-11	4.64773
20220620	ThR_ThF	9_4	C2951	4	11/06/2018	18	1:1 dilution	1	120	2400	2400	240000	2	120000	1875	1.875	3.09375e-10	4143.47	4.14347e-11	7.46657
20220620	ThR_ThF	9_5	C3005	7	11/06/2018	18	1:1 dilution	1	90.6	1812	1812	181200	2	90600	1415.62	1.41562	2.33578e-10	10871.9	1.08719e-10	2.14847
20220620	ThR_ThF	9_6	C3063	2	12/06/2018	19	1:1 dilution	1	30.9	618	618	61800	2	30900	482.812	0.482812	7.96641e-11	501.343	5.01343e-12	15.8901
20220620	ThR_ThF	9_7	C3081	3	12/06/2018	19	1:1 dilution	1	24.2	484	484	48400	2	24200	378.125	0.378125	6.23906e-11	1416.01	1.41601e-11	4.40609
20220620	ThR_ThF	9_8	C3099	4	12/06/2018	19	1:1 dilution	1	108.2	2164	2164	216400	2	108200	1690.62	1.69063	2.78953e-10	2693.56	2.69356e-11	10.3563
20220620	ThR_ThF	10_1	Negative Control	NA	NA	0	1:1 dilution	0	0	0	#DIV/0!	#DIV/0!	2	#DIV/0!	#DIV/0!	#DIV/0!	#DIV/0!	#N/A	#N/A	#DIV/0!
20220620	ThR_ThF	10_2	C3153	7	12/06/2018	19	1:1 dilution	1	30.6	612	612	61200	2	30600	478.125	0.478125	7.88906e-11	73.86	7.386e-13	106.811
20220620	ThR_ThF	10_3	C3297	2	13/06/2018	20	1:1 dilution	1	78	1560	1560	156000	2	78000	1218.75	1.21875	2.01094e-10	1139.29	1.13929e-11	17.6508
20220620	ThR_ThF	10_4	C3315	3	13/06/2018	20	1:1 dilution	1	83	1660	1660	166000	2	83000	1296.88	1.29688	2.13984e-10	5426.08	5.42608e-11	3.94363
20220620	ThR_ThF	10_5	C3333	4	13/06/2018	20	1:1 dilution	1	20	400	400	40000	2	20000	312.5	0.3125	5.15625e-11	2948.23	2.94823e-11	1.74893
20220620	ThR_ThF	10_6	C3387	7	13/06/2018	20	1:1 dilution	1	22.4	448	448	44800	2	22400	350	0.35	5.775e-11	5459.37	5.45937e-11	1.05781
20220620	ThR_ThF	10_7	C3441	2	14/6/2018 The storm (The date is written as 13.6B!)	21	1:1 dilution	1	57.2	1144	1144	114400	2	57200	893.75	0.89375	1.47469e-10	2445.14	2.44514e-11	6.0311
20220620	ThR_ThF	10_8	C3459	3	14/6/2018 The storm (The date is written as 13.6B!)	21	1:1 dilution	1	30.4	608	608	60800	2	30400	475	0.475	7.8375e-11	6295.7	6.2957e-11	1.2449
20220620	ThR_ThF	11_1	Negative Control	NA	NA	0	1:1 dilution	0	0	0	#DIV/0!	#DIV/0!	2	#DIV/0!	#DIV/0!	#DIV/0!	#DIV/0!	#N/A	#N/A	#DIV/0!
20220620	ThR_ThF	11_2	C3477	4	14/6/2018 The storm (The date is written as 13.6B!)	21	1:1 dilution	1	56	1120	1120	112000	2	56000	875	0.875	1.44375e-10	1988.34	1.98834e-11	7.26109
20220620	ThR_ThF	11_3	C3531	7	14/6/2018 The storm (The date is written as 13.6B!)	21	1:1 dilution	1	34.4	688	688	68800	2	34400	537.5	0.5375	8.86875e-11	3197.52	3.19752e-11	2.77363
20220620	ThR_ThF	11_4	C3585	2	15.6.2018 A	22	1:1 dilution	1	65.2	1304	1304	130400	2	65200	1018.75	1.01875	1.68094e-10	2303.46	2.30346e-11	7.29745
20220620	ThR_ThF	11_5	C3603	3	15.6.2018 A	22	1:1 dilution	1	146	2920	2920	292000	2	146000	2281.25	2.28125	3.76406e-10	16996.3	1.69963e-10	2.21464
20220620	ThR_ThF	11_6	C3621	4	15.6.2018 A	22	1:1 dilution	1	472	9440	9440	944000	2	472000	7375	7.375	1.21687e-09	14831.1	1.48311e-10	8.20488
20220620	ThR_ThF	11_7	C3675	7	15.6.2018 A	22	1:1 dilution	1	21.7	434	434	43400	2	21700	339.062	0.339062	5.59453e-11	4035.57	4.03557e-11	1.3863
20220620	ThR_ThF	11_8	C3873	2	16.6.2018 A	23	1:1 dilution	1	140	2800	2800	280000	2	140000	2187.5	2.1875	3.60937e-10	3351.41	3.35141e-11	10.7697
20220620	ThR_ThF	12_1	Negative Control	NA	NA	0	1:1 dilution	0	0.06	1.2	#DIV/0!	#DIV/0!	2	#DIV/0!	#DIV/0!	#DIV/0!	#DIV/0!	#N/A	#N/A	#DIV/0!
20220620	ThR_ThF	12_2	C3891	3	16.6.2018 A	23	1:1 dilution	1	80	1600	1600	160000	2	80000	1250	1.25	2.0625e-10	4276.24	4.27624e-11	4.82316
20220620	ThR_ThF	12_3	C3909	4	16.6.2018 A	23	1:1 dilution	1	526	10520	10520	1052000	2	526000	8218.75	8.21875	1.35609e-09	9391.41	9.39141e-11	14.4397
20220620	ThR_ThF	12_4	C3963	7	16.6.2018 A	23	1:1 dilution	1	52.1	1042	1042	104200	2	52100	814.062	0.814063	1.3432e-10	4414.92	4.41492e-11	3.04242

## Sheet: SuppData3-16S_2um
Explanation of calculation detailed in Row 1								Dilution of the original filter extract that was used	Result from the qPCR software: Concentration of bacteria in the 1:100 dilution (bacteria/𝜇L)	Bacteria concentration in 1:1 dilution of DNA extract (bacteria/𝜇L) = Bacteria concentration in 1:100 dilution (bacteria/𝜇L) *100 (dilution factor)	Total bacteria in 100uL 1:1 elution of DNA extract (bacteria) = Bacteria concentration in 1:1 dilution (bacteria/𝜇L) *100 (𝜇L)	Bacteria concentration on 2𝜇m filters (bacteria/L) = Total bacteria (bacteria) / volume filtered (L)	Bacteria concentration on 2𝜇m filters (bacteria/mL) = Bacteria concentration on 2𝜇m filters (bacteria/L) / 1000	Estimated bacteria biomass 2𝜇m (g/mL) = bacteria concentration (cell/mL) * 10e-15 (g C/cell) from Christian et al., 1994
qPCR Date	Primers	Filter Name	Bag (1-7, F)	Filtered volume (L)	Date of sampling (dd/mm/yy)	Mesocosm Day	Filter size (20, 2, 0.22 µm)	DNA dilution used	Bacteria concentration in 1:100 dilution of DNA extract (bacteria/𝜇L)	Bacteria concentration in 1:1 dilution of DNA extract (bacteria/𝜇L)	Total bacteria in 100uL 1:1 elution of DNA extract (bacteria)	Bacteria concentration on 2𝜇m filters (bacteria/L)	Bacteria concentration on 2𝜇m filters (bacteria/mL)	Estimated bacteria biomass 2𝜇m (g/mL)
20220629	799F-1192R	C433	6	2	2018-05-26	2	2	1:100 dilution	8552.73	855273	8.55273e+07	4.27637e+07	42763.7	4.27637e-10
20220629	799F-1192R	C397	4	2	2018-05-26	2	2	1:100 dilution	7699.9	769990	7.6999e+07	3.84995e+07	38499.5	3.84995e-10
20220629	799F-1192R	C451	7	2	2018-05-26	2	2	1:100 dilution	4701.11	470111	4.70111e+07	2.35055e+07	23505.5	2.35055e-10
20220629	799F-1192R	C415	5	2	2018-05-26	2	2	1:100 dilution	4523.26	452326	4.52326e+07	2.26163e+07	22616.3	2.26163e-10
20220629	799F-1192R	C343	1	2	2018-05-26	2	2	1:100 dilution	2414.54	241454	2.41454e+07	1.20727e+07	12072.7	1.20727e-10
20220629	799F-1192R	C451	7	2	2018-05-26	2	2	1:100 dilution	2404.75	240475	2.40475e+07	1.20237e+07	12023.7	1.20237e-10
20220629	799F-1192R	C361	2	2	2018-05-26	2	2	1:100 dilution	2222.18	222218	2.22218e+07	1.11109e+07	11110.9	1.11109e-10
20220629	799F-1192R	C415	5	2	2018-05-26	2	2	1:100 dilution	2011.16	201116	2.01116e+07	1.00558e+07	10055.8	1.00558e-10
20220629	799F-1192R	C415	5	2	2018-05-26	2	2	1:100 dilution	1978.9	197890	1.9789e+07	9.89448e+06	9894.48	9.89448e-11
20220629	799F-1192R	C451	7	2	2018-05-26	2	2	1:100 dilution	1822.74	182274	1.82274e+07	9.1137e+06	9113.7	9.1137e-11
20220629	799F-1192R	C397	4	2	2018-05-26	2	2	1:100 dilution	1807.68	180768	1.80768e+07	9.03838e+06	9038.38	9.03838e-11
20220629	799F-1192R	C397	4	2	2018-05-26	2	2	1:100 dilution	1777.13	177713	1.77713e+07	8.88567e+06	8885.67	8.88567e-11
20220629	799F-1192R	C469	F	2	2018-05-26	2	2	1:100 dilution	1033.42	103342	1.03342e+07	5.1671e+06	5167.1	5.1671e-11
20220629	799F-1192R	C343	1	2	2018-05-26	2	2	1:100 dilution	837.992	83799.2	8.37992e+06	4.18996e+06	4189.96	4.18996e-11
20220629	799F-1192R	C361	2	2	2018-05-26	2	2	1:100 dilution	745.736	74573.6	7.45736e+06	3.72868e+06	3728.68	3.72868e-11
20220629	799F-1192R	C343	1	2	2018-05-26	2	2	1:100 dilution	666.662	66666.2	6.66662e+06	3.33331e+06	3333.31	3.33331e-11
20220629	799F-1192R	C469	F	2	2018-05-26	2	2	1:100 dilution	628.314	62831.4	6.28314e+06	3.14157e+06	3141.57	3.14157e-11
20220629	799F-1192R	C469	F	2	2018-05-26	2	2	1:100 dilution	551.69	55169	5.5169e+06	2.75845e+06	2758.45	2.75845e-11
20220629	799F-1192R	C361	2	2	2018-05-26	2	2	1:100 dilution	504.667	50466.7	5.04667e+06	2.52333e+06	2523.33	2.52333e-11
20220629	799F-1192R	C1469	7	2	2018-06-01	8	2	1:100 dilution	17476.9	1.74769e+06	1.74769e+08	8.73843e+07	87384.3	8.73843e-10
20220629	799F-1192R	C1447	6	2	2018-06-01	8	2	1:100 dilution	15988.7	1.59887e+06	1.59887e+08	7.99435e+07	79943.5	7.99435e-10
20220629	799F-1192R	C1425	5	2	2018-06-01	8	2	1:100 dilution	13180.9	1.31809e+06	1.31809e+08	6.59046e+07	65904.6	6.59046e-10
20220629	799F-1192R	C1403	4	2	2018-06-01	8	2	1:100 dilution	12142.1	1.21421e+06	1.21421e+08	6.07107e+07	60710.7	6.07107e-10
20220629	799F-1192R	C1469	7	2	2018-06-01	8	2	1:100 dilution	9949.51	994951	9.94951e+07	4.97475e+07	49747.5	4.97475e-10
20220629	799F-1192R	C1359	2	2	2018-06-01	8	2	1:100 dilution	8955.06	895506	8.95506e+07	4.47753e+07	44775.3	4.47753e-10
20220629	799F-1192R	C1337	1	2	2018-06-01	8	2	1:100 dilution	7631.17	763117	7.63117e+07	3.81559e+07	38155.9	3.81559e-10
20220629	799F-1192R	C1469	7	2	2018-06-01	8	2	1:100 dilution	7618.34	761834	7.61834e+07	3.80917e+07	38091.7	3.80917e-10
20220629	799F-1192R	C1447	6	2	2018-06-01	8	2	1:100 dilution	7496.36	749636	7.49636e+07	3.74818e+07	37481.8	3.74818e-10
20220629	799F-1192R	C1447	6	2	2018-06-01	8	2	1:100 dilution	7488.64	748864	7.48864e+07	3.74432e+07	37443.2	3.74432e-10
20220629	799F-1192R	C1425	5	2	2018-06-01	8	2	1:100 dilution	6886.12	688612	6.88612e+07	3.44306e+07	34430.6	3.44306e-10
20220629	799F-1192R	C1425	5	2	2018-06-01	8	2	1:100 dilution	5622.46	562246	5.62246e+07	2.81123e+07	28112.3	2.81123e-10
20220629	799F-1192R	C1403	4	2	2018-06-01	8	2	1:100 dilution	4786.63	478663	4.78663e+07	2.39331e+07	23933.1	2.39331e-10
20220629	799F-1192R	C1403	4	2	2018-06-01	8	2	1:100 dilution	4307.09	430709	4.30709e+07	2.15355e+07	21535.5	2.15355e-10
20220629	799F-1192R	C1337	1	2	2018-06-01	8	2	1:100 dilution	3087.05	308705	3.08705e+07	1.54353e+07	15435.3	1.54353e-10
20220629	799F-1192R	C1359	2	2	2018-06-01	8	2	1:100 dilution	2434.37	243437	2.43437e+07	1.21718e+07	12171.8	1.21718e-10
20220629	799F-1192R	C1337	1	2	2018-06-01	8	2	1:100 dilution	2299.13	229913	2.29913e+07	1.14957e+07	11495.7	1.14957e-10
20220629	799F-1192R	C1359	2	2	2018-06-01	8	2	1:100 dilution	768.899	76889.9	7.68899e+06	3.84449e+06	3844.49	3.84449e-11
20220629	799F-1192R	C1491	F	2	2018-06-01	8	2	1:100 dilution	149.118	14911.8	1.49118e+06	745592	745.592	7.45592e-12
20220629	799F-1192R	C1491	F	2	2018-06-01	8	2	1:100 dilution	98.0779	9807.79	980779	490389	490.389	4.90389e-12
20220629	799F-1192R	C1491	F	2	2018-06-01	8	2	1:100 dilution	77.3741	7737.41	773741	386870	386.87	3.8687e-12
20220629	799F-1192R	C2327	1	2	2018-06-07	14	2	1:100 dilution	71233.9	7.12339e+06	7.12339e+08	3.5617e+08	356170	3.5617e-09
20220629	799F-1192R	C2345	2	2	2018-06-07	14	2	1:100 dilution	37972.8	3.79728e+06	3.79728e+08	1.89864e+08	189864	1.89864e-09
20220629	799F-1192R	C2417	6	2	2018-06-07	14	2	1:100 dilution	31809.2	3.18092e+06	3.18092e+08	1.59046e+08	159046	1.59046e-09
20220629	799F-1192R	C2327	1	2	2018-06-07	14	2	1:100 dilution	26094.1	2.60941e+06	2.60941e+08	1.3047e+08	130470	1.3047e-09
20220629	799F-1192R	C2327	1	2	2018-06-07	14	2	1:100 dilution	21539.3	2.15393e+06	2.15393e+08	1.07696e+08	107696	1.07696e-09
20220629	799F-1192R	C2417	6	2	2018-06-07	14	2	1:100 dilution	15951.1	1.59511e+06	1.59511e+08	7.97553e+07	79755.3	7.97553e-10
20220629	799F-1192R	C2417	6	2	2018-06-07	14	2	1:100 dilution	14433.5	1.44335e+06	1.44335e+08	7.21676e+07	72167.6	7.21676e-10
20220629	799F-1192R	C2381	4	2	2018-06-07	14	2	1:100 dilution	14321.8	1.43218e+06	1.43218e+08	7.16092e+07	71609.2	7.16092e-10
20220629	799F-1192R	C2399	5	2	2018-06-07	14	2	1:100 dilution	14243.2	1.42432e+06	1.42432e+08	7.12162e+07	71216.2	7.12162e-10
20220629	799F-1192R	C2381	4	2	2018-06-07	14	2	1:100 dilution	8005.84	800584	8.00584e+07	4.00292e+07	40029.2	4.00292e-10
20220629	799F-1192R	C2345	2	2	2018-06-07	14	2	1:100 dilution	7478.56	747856	7.47856e+07	3.73928e+07	37392.8	3.73928e-10
20220629	799F-1192R	C2399	5	2	2018-06-07	14	2	1:100 dilution	6450	645000	6.45e+07	3.225e+07	32250	3.225e-10
20220629	799F-1192R	C2399	5	2	2018-06-07	14	2	1:100 dilution	5734.29	573429	5.73429e+07	2.86715e+07	28671.5	2.86715e-10
20220629	799F-1192R	C2345	2	2	2018-06-07	14	2	1:100 dilution	4279.29	427929	4.27929e+07	2.13965e+07	21396.5	2.13965e-10
20220629	799F-1192R	C2381	4	2	2018-06-07	14	2	1:100 dilution	4270.36	427036	4.27036e+07	2.13518e+07	21351.8	2.13518e-10
20220629	799F-1192R	C2435	7	2	2018-06-07	14	2	1:100 dilution	600.003	60000.3	6.00003e+06	3.00001e+06	3000.01	3.00001e-11
20220629	799F-1192R	C2435	7	2	2018-06-07	14	2	1:100 dilution	235.347	23534.7	2.35347e+06	1.17673e+06	1176.73	1.17673e-11
20220629	799F-1192R	C2435	7	2	2018-06-07	14	2	1:100 dilution	164.258	16425.8	1.64258e+06	821290	821.29	8.2129e-12
20220629	799F-1192R	C2453	F	2	2018-06-07	14	2	1:100 dilution	83.8297	8382.97	838297	419149	419.149	4.19149e-12
20220629	799F-1192R	C2453	F	2	2018-06-07	14	2	1:100 dilution	45.8523	4585.23	458523	229262	229.262	2.29262e-12
20220629	799F-1192R	C2453	F	2	2018-06-07	14	2	1:100 dilution	27.8842	2788.42	278842	139421	139.421	1.39421e-12
20220629	799F-1192R	C2723	7	2	2018-06-09	16	2	1:100 dilution	NA	NA	NA	NA	NA	NA
20220629	799F-1192R	C2723	7	2	2018-06-09	16	2	1:100 dilution	90774.7	9.07747e+06	9.07747e+08	4.53873e+08	453873	4.53873e-09
20220629	799F-1192R	C2705	6	2	2018-06-09	16	2	1:100 dilution	70293.5	7.02935e+06	7.02935e+08	3.51467e+08	351467	3.51467e-09
20220629	799F-1192R	C2669	4	2	2018-06-09	16	2	1:100 dilution	44084.2	4.40842e+06	4.40842e+08	2.20421e+08	220421	2.20421e-09
20220629	799F-1192R	C2633	2	2	2018-06-09	16	2	1:100 dilution	35449.3	3.54493e+06	3.54493e+08	1.77246e+08	177246	1.77246e-09
20220629	799F-1192R	C2687	5	2	2018-06-09	16	2	1:100 dilution	30206.9	3.02069e+06	3.02069e+08	1.51034e+08	151034	1.51034e-09
20220629	799F-1192R	C2705	6	2	2018-06-09	16	2	1:100 dilution	27588.4	2.75884e+06	2.75884e+08	1.37942e+08	137942	1.37942e-09
20220629	799F-1192R	C2705	6	2	2018-06-09	16	2	1:100 dilution	25385.8	2538575	253857500	126928750	126929	1.26929e-09
20220629	799F-1192R	C2669	4	2	2018-06-09	16	2	1:100 dilution	19581.9	1.95819e+06	1.95819e+08	9.79096e+07	97909.6	9.79096e-10
20220629	799F-1192R	C2669	4	2	2018-06-09	16	2	1:100 dilution	15865.9	1.58659e+06	1.58659e+08	7.93294e+07	79329.4	7.93294e-10
20220629	799F-1192R	C2687	5	2	2018-06-09	16	2	1:100 dilution	11102.3	1.11023e+06	1.11023e+08	5.55115e+07	55511.5	5.55115e-10
20220629	799F-1192R	C2687	5	2	2018-06-09	16	2	1:100 dilution	9889.19	988919	9.88919e+07	4.94459e+07	49445.9	4.94459e-10
20220629	799F-1192R	C2633	2	2	2018-06-09	16	2	1:100 dilution	9322.21	932221	9.32221e+07	4.66111e+07	46611.1	4.66111e-10
20220629	799F-1192R	C2633	2	2	2018-06-09	16	2	1:100 dilution	9001.97	900197	9.00197e+07	4.50098e+07	45009.8	4.50098e-10
20220629	799F-1192R	C2723	7	2	2018-06-09	16	2	1:100 dilution	5249.23	524923	5.24923e+07	2.62462e+07	26246.2	2.62462e-10
20220629	799F-1192R	C2615	1	2	2018-06-09	16	2	1:100 dilution	4419	441900	4.419e+07	2.2095e+07	22095	2.2095e-10
20220629	799F-1192R	C2615	1	2	2018-06-09	16	2	1:100 dilution	1497.68	149768	1.49768e+07	7.48841e+06	7488.41	7.48841e-11
20220629	799F-1192R	C2615	1	2	2018-06-09	16	2	1:100 dilution	1454.02	145402	1.45402e+07	7.2701e+06	7270.1	7.2701e-11
20220629	799F-1192R	C2741	F	2	2018-06-09	16	2	1:100 dilution	586.313	58631.3	5.86313e+06	2.93156e+06	2931.56	2.93156e-11
20220629	799F-1192R	C2741	F	2	2018-06-09	16	2	1:100 dilution	261.656	26165.6	2.61656e+06	1.30828e+06	1308.28	1.30828e-11
20220629	799F-1192R	C2741	F	2	2018-06-09	16	2	1:100 dilution	87.1597	8715.97	871597	435799	435.799	4.35799e-12
20220629	799F-1192R	C3011	7	2	2018-06-11	18	2	1:100 dilution	192911	1.92911e+07	1.92911e+09	9.64555e+08	964555	9.64555e-09
20220629	799F-1192R	C3011	7	2	2018-06-11	18	2	1:100 dilution	92265.3	9.22653e+06	9.22653e+08	4.61327e+08	461327	4.61327e-09
20220629	799F-1192R	C2903	1	2	2018-06-11	18	2	1:100 dilution	53123.9	5.31239e+06	5.31239e+08	2.6562e+08	265620	2.6562e-09
20220629	799F-1192R	C2957	4	2	2018-06-11	18	2	1:100 dilution	49466.7	4.94667e+06	4.94667e+08	2.47333e+08	247333	2.47333e-09
20220629	799F-1192R	C3041	6	2	2018-06-11	18	2	1:100 dilution	41354.2	4.13542e+06	4.13542e+08	2.06771e+08	206771	2.06771e-09
20220629	799F-1192R	C2921	2	2	2018-06-11	18	2	1:100 dilution	21037.7	2.10377e+06	2.10377e+08	1.05189e+08	105189	1.05189e-09
20220629	799F-1192R	C2957	4	2	2018-06-11	18	2	1:100 dilution	20045.9	2.00459e+06	2.00459e+08	1.00229e+08	100229	1.00229e-09
20220629	799F-1192R	C2957	4	2	2018-06-11	18	2	1:100 dilution	17370.3	1.73703e+06	1.73703e+08	8.68516e+07	86851.6	8.68516e-10
20220629	799F-1192R	C2903	1	2	2018-06-11	18	2	1:100 dilution	15020.6	1.50206e+06	1.50206e+08	7.51028e+07	75102.8	7.51028e-10
20220629	799F-1192R	C2975	5	2	2018-06-11	18	2	1:100 dilution	13478.7	1.34787e+06	1.34787e+08	6.73936e+07	67393.6	6.73936e-10
20220629	799F-1192R	C3041	6	2	2018-06-11	18	2	1:100 dilution	10460.9	1.04609e+06	1.04609e+08	5.23045e+07	52304.5	5.23045e-10
20220629	799F-1192R	C3041	6	2	2018-06-11	18	2	1:100 dilution	10085.9	1.00859e+06	1.00859e+08	5.04295e+07	50429.5	5.04295e-10
20220629	799F-1192R	C2903	1	2	2018-06-11	18	2	1:100 dilution	9780.38	978038	9.78038e+07	4.89019e+07	48901.9	4.89019e-10
20220629	799F-1192R	C2921	2	2	2018-06-11	18	2	1:100 dilution	7675.72	767572	7.67572e+07	3.83786e+07	38378.6	3.83786e-10
20220629	799F-1192R	C2975	5	2	2018-06-11	18	2	1:100 dilution	5291.19	529119	5.29119e+07	2.6456e+07	26456	2.6456e-10
20220629	799F-1192R	C2921	2	2	2018-06-11	18	2	1:100 dilution	4958.42	495842	4.95842e+07	2.47921e+07	24792.1	2.47921e-10
20220629	799F-1192R	C2975	5	2	2018-06-11	18	2	1:100 dilution	4783.03	478303	4.78303e+07	2.39151e+07	23915.1	2.39151e-10
20220629	799F-1192R	C3029	F	2	2018-06-11	18	2	1:100 dilution	591.232	59123.2	5.91232e+06	2.95616e+06	2956.16	2.95616e-11
20220629	799F-1192R	C3029	F	2	2018-06-11	18	2	1:100 dilution	290.347	29034.7	2.90347e+06	1.45174e+06	1451.74	1.45174e-11
20220629	799F-1192R	C3029	F	2	2018-06-11	18	2	1:100 dilution	116.563	11656.3	1.16563e+06	582817	582.817	5.82817e-12
20220629	799F-1192R	C3011	7	2	2018-06-11	18	2	1:100 dilution	NA	NA	NA	NA	NA	NA
20220629	799F-1192R	C3339	4	2	2018-06-13	20	2	1:100 dilution	154803	1.54803e+07	1.54803e+09	7.74016e+08	774016	7.74016e-09
20220629	799F-1192R	C3375	6	2	2018-06-13	20	2	1:100 dilution	122155	1.22155e+07	1.22155e+09	6.10775e+08	610775	6.10775e-09
20220629	799F-1192R	C3339	4	2	2018-06-13	20	2	1:100 dilution	75244.9	7.52449e+06	7.52449e+08	3.76225e+08	376225	3.76225e-09
20220629	799F-1192R	C3303	2	2	2018-06-13	20	2	1:100 dilution	74617.9	7.46179e+06	7.46179e+08	3.7309e+08	373090	3.7309e-09
20220629	799F-1192R	C3339	4	2	2018-06-13	20	2	1:100 dilution	54399.6	5.43996e+06	5.43996e+08	2.71998e+08	271998	2.71998e-09
20220629	799F-1192R	C3375	6	2	2018-06-13	20	2	1:100 dilution	47672	4.7672e+06	4.7672e+08	2.3836e+08	238360	2.3836e-09
20220629	799F-1192R	C3375	6	2	2018-06-13	20	2	1:100 dilution	44806.9	4.48069e+06	4.48069e+08	2.24034e+08	224034	2.24034e-09
20220629	799F-1192R	C3285	1	2	2018-06-13	20	2	1:100 dilution	43060.1	4.30601e+06	4.30601e+08	2.15301e+08	215301	2.15301e-09
20220629	799F-1192R	C3393	7	2	2018-06-13	20	2	1:100 dilution	42952.4	4.29524e+06	429523750	214761875	214762	2.14762e-09
20220629	799F-1192R	C3303	2	2	2018-06-13	20	2	1:100 dilution	21474.6	2.14746e+06	2.14746e+08	1.07373e+08	107373	1.07373e-09
20220629	799F-1192R	C3393	7	2	2018-06-13	20	2	1:100 dilution	20752	2.0752e+06	2.0752e+08	1.0376e+08	103760	1.0376e-09
20220629	799F-1192R	C3357	5	2	2018-06-13	20	2	1:100 dilution	20159.9	2.01599e+06	2.01599e+08	1.00799e+08	100799	1.00799e-09
20220629	799F-1192R	C3393	7	2	2018-06-13	20	2	1:100 dilution	18641.3	1.86413e+06	1.86413e+08	9.32066e+07	93206.6	9.32066e-10
20220629	799F-1192R	C3303	2	2	2018-06-13	20	2	1:100 dilution	17381.4	1.73814e+06	1.73814e+08	8.69069e+07	86906.9	8.69069e-10
20220629	799F-1192R	C3285	1	2	2018-06-13	20	2	1:100 dilution	10332.7	1.03327e+06	1.03327e+08	5.16637e+07	51663.7	5.16637e-10
20220629	799F-1192R	C3285	1	2	2018-06-13	20	2	1:100 dilution	10265	1.0265e+06	1.0265e+08	5.13251e+07	51325.1	5.13251e-10
20220629	799F-1192R	C3357	5	2	2018-06-13	20	2	1:100 dilution	8306.56	830656	8.30656e+07	4.15328e+07	41532.8	4.15328e-10
20220629	799F-1192R	C3357	5	2	2018-06-13	20	2	1:100 dilution	6638.28	663828	6.63828e+07	3.31914e+07	33191.4	3.31914e-10
20220629	799F-1192R	C3411	F	2	2018-06-13	20	2	1:100 dilution	2.28679	228.679	22867.9	11433.9	11.4339	1.14339e-13
20220629	799F-1192R	C3411	F	2	2018-06-13	20	2	1:100 dilution	0.971385	97.1385	9713.85	4856.93	4.85693	4.85693e-14
20220629	799F-1192R	C3411	F	2	2018-06-13	20	2	1:100 dilution	0.569254	56.9254	5692.54	2846.27	2.84627	2.84627e-14
20220629	799F-1192R	C3969	7	2	16.6.2018 A	23	2	1:100 dilution	402970	4.0297e+07	4029698125	2.01485e+09	2.01485e+06	2.01485e-08
20220629	799F-1192R	C3969	7	2	16.6.2018 A	23	2	1:100 dilution	238310	2.3831e+07	2.3831e+09	1.19155e+09	1.19155e+06	1.19155e-08
20220629	799F-1192R	C3969	7	2	16.6.2018 A	23	2	1:100 dilution	229477	2.29477e+07	2.29477e+09	1.14738e+09	1.14738e+06	1.14738e-08
20220629	799F-1192R	C3951	6	2	16.6.2018 A	23	2	1:100 dilution	152134	1.52134e+07	1.52134e+09	7.60669e+08	760669	7.60669e-09
20220629	799F-1192R	C3933	5	2	16.6.2018 A	23	2	1:100 dilution	76157.3	7.61573e+06	7.61573e+08	3.80786e+08	380786	3.80786e-09
20220629	799F-1192R	C3915	4	2	16.6.2018 A	23	2	1:100 dilution	40862.9	4.08629e+06	4.08629e+08	2.04314e+08	204314	2.04314e-09
20220629	799F-1192R	C3951	6	2	16.6.2018 A	23	2	1:100 dilution	40215.4	4.02154e+06	402154375	2.01077e+08	201077	2.01077e-09
20220629	799F-1192R	C3951	6	2	16.6.2018 A	23	2	1:100 dilution	38295.4	3.82954e+06	3.82954e+08	1.91477e+08	191477	1.91477e-09
20220629	799F-1192R	C3879	2	2	16.6.2018 A	23	2	1:100 dilution	37530.4	3.75304e+06	3.75304e+08	1.87652e+08	187652	1.87652e-09
20220629	799F-1192R	C3933	5	2	16.6.2018 A	23	2	1:100 dilution	29174.6	2.91746e+06	2.91746e+08	1.45873e+08	145873	1.45873e-09
20220629	799F-1192R	C3861	1	2	16.6.2018 A	23	2	1:100 dilution	26120.4	2.61204e+06	2.61204e+08	1.30602e+08	130602	1.30602e-09
20220629	799F-1192R	C3933	5	2	16.6.2018 A	23	2	1:100 dilution	19129.2	1.91292e+06	1.91292e+08	9.5646e+07	95646	9.5646e-10
20220629	799F-1192R	C3915	4	2	16.6.2018 A	23	2	1:100 dilution	18780.7	1.87807e+06	1.87807e+08	9.39035e+07	93903.5	9.39035e-10
20220629	799F-1192R	C3879	2	2	16.6.2018 A	23	2	1:100 dilution	16640.4	1.66404e+06	1.66404e+08	8.32021e+07	83202.1	8.32021e-10
20220629	799F-1192R	C3861	1	2	16.6.2018 A	23	2	1:100 dilution	14551	1.4551e+06	1.4551e+08	7.27548e+07	72754.8	7.27548e-10
20220629	799F-1192R	C3879	2	2	16.6.2018 A	23	2	1:100 dilution	9309.28	930928	9.30928e+07	4.65464e+07	46546.4	4.65464e-10
20220629	799F-1192R	C3915	4	2	16.6.2018 A	23	2	1:100 dilution	8211.06	821106	8.21106e+07	4.10553e+07	41055.3	4.10553e-10
20220629	799F-1192R	C3861	1	2	16.6.2018 A	23	2	1:100 dilution	6227.47	622747	6.22747e+07	3.11373e+07	31137.3	3.11373e-10
20220629	799F-1192R	C3987	F	2	16.6.2018 A	23	2	1:100 dilution	1034.18	103418	1.03418e+07	5.17088e+06	5170.88	5.17088e-11
20220629	799F-1192R	C3987	F	2	16.6.2018 A	23	2	1:100 dilution	469.105	46910.5	4.69105e+06	2.34552e+06	2345.52	2.34552e-11
20220629	799F-1192R	C3987	F	2	16.6.2018 A	23	2	1:100 dilution	218.209	21820.9	2.18209e+06	1.09104e+06	1091.04	1.09104e-11

## Sheet: SuppData4-16S_20um
Explanation of calculation detailed in Row 1									Dilution of the original filter extract that was used	Result from the qPCR software: Concentration of bacteria in the 1:100 dilution (bacteria/𝜇L)	Bacteria concentration in 1:1 dilution of DNA extract (bacteria/𝜇L) = Bacteria concentration in 1:100 dilution (bacteria/𝜇L) *100 (dilution factor)	Total bacteria in 100uL 1:1 elution of DNA extract (bacteria) = Bacteria concentration in 1:1 dilution (bacteria/𝜇L) *100 (𝜇L)	Bacteria concentration on 20𝜇m filters (bacteria/L) = Total bacteria (bacteria) / volume filtered (L)	Bacteria concentration on 20𝜇m filters (bacteria/mL) = Bacteria concentration on 20𝜇m filters (bacteria/L) / 1000	Estimated bacteria biomass on 20𝜇m filters (g/mL) = bacteria concentration (cell/mL) * 10e-15 (g C/cell) from Christian et al., 1994
qPCR Date	Primers	Filter Name	Bag (1-7, F)		Filtered volume (L)	Date of sampling (dd/mm/yy)	Mesocosm Day	Filter size (20, 2, 0.22 µm)	DNA dilution used	Bacteria concentration in 1:100 dilution of DNA extract (bacteria/𝜇L)	Bacteria concentration in 1:1 dilution of DNA extract (bacteria/𝜇L)	Total bacteria in 100uL 1:1 elution of DNA extract (bacteria)	Bacteria concentration on 20𝜇m filters (bacteria/L)	Bacteria concentration on 20𝜇m filters (bacteria/mL)	Estimated bacteria biomass 20𝜇m (g/mL)
20220629	799F-1192R	C649	2		2	2018-05-28	4	20	1:100 dilution	12.9359	1293.59	129359	64679.6	64.6796	6.46796e-13
20220629	799F-1192R	C649	2		2	2018-05-28	4	20	1:100 dilution	15.1831	1518.31	151831	75915.5	75.9155	7.59155e-13
20220629	799F-1192R	C933	7		2	2018-05-29	5	20	1:100 dilution	39.886	3988.6	398860	199430	199.43	1.9943e-12
20220629	799F-1192R	C933	7		2	2018-05-29	5	20	1:100 dilution	42.2353	4223.53	422353	211177	211.177	2.11177e-12
20220629	799F-1192R	C1219	4		2	2018-05-31	7	20	1:100 dilution	253.286	25328.6	2.53286e+06	1.26643e+06	1266.43	1.26643e-11
20220629	799F-1192R	C1219	4		2	2018-05-31	7	20	1:100 dilution	317.443	31744.3	3.17443e+06	1.58721e+06	1587.21	1.58721e-11
20220629	799F-1192R	C1550	3		2	2018-06-02	9	20	1:100 dilution	17.3609	1736.09	173609	86804.5	86.8045	8.68045e-13
20220629	799F-1192R	C1550	3		2	2018-06-02	9	20	1:100 dilution	48.9611	4896.11	489611	244805	244.805	2.44805e-12
20220629	799F-1192R	C1883	2		2	2018-06-04	11	20	1:100 dilution	48.4487	4844.87	484487	242244	242.244	2.42244e-12
20220629	799F-1192R	C1883	2		2	2018-06-04	11	20	1:100 dilution	54.4416	5444.16	544416	272208	272.208	2.72208e-12
20220629	799F-1192R	C2141	7		2	05/06/2018	12	20	1:100 dilution	10.6649	1066.49	106649	53324.7	53.3247	5.33247e-13
20220629	799F-1192R	C2141	7		2	05/06/2018	12	20	1:100 dilution	20.1684	2016.84	201684	100842	100.842	1.00842e-12
20220629	799F-1192R	C2375	4		2	07/06/2018	14	20	1:100 dilution	650.653	65065.3	6.50653e+06	3.25327e+06	3253.27	3.25327e-11
20220629	799F-1192R	C2375	4		2	07/06/2018	14	20	1:100 dilution	523.675	52367.5	5.23675e+06	2.61838e+06	2618.38	2.61838e-11
20220629	799F-1192R	C2645	3		2	09/06/2018	16	20	1:100 dilution	90.0426	9004.26	900426	450213	450.213	4.50213e-12
20220629	799F-1192R	C2645	3		2	09/06/2018	16	20	1:100 dilution	114.024	11402.4	1.14024e+06	570121	570.121	5.70121e-12
20220629	799F-1192R	C2915	2		2	11/06/2018	18	20	1:100 dilution	7.22518	722.518	72251.8	36125.9	36.1259	3.61259e-13
20220629	799F-1192R	C2915	2		2	11/06/2018	18	20	1:100 dilution	40.7424	4074.24	407424	203712	203.712	2.03712e-12
20220629	799F-1192R	C3153	7		2	12/06/2018	19	20	1:100 dilution	7.71061	771.061	77106.1	38553	38.553	3.8553e-13
20220629	799F-1192R	C3153	7		2	12/06/2018	19	20	1:100 dilution	26.6703	2667.03	266703	133352	133.352	1.33352e-12
20220629	799F-1192R	C3477	4		2	14/6/2018 The storm (The date is written as 13.6B!)	21	20	1:100 dilution	221.592	22159.2	2.21592e+06	1.10796e+06	1107.96	1.10796e-11
20220629	799F-1192R	C3477	4		2	14/6/2018 The storm (The date is written as 13.6B!)	21	20	1:100 dilution	347.57	34757	3.4757e+06	1.73785e+06	1737.85	1.73785e-11
20220629	799F-1192R	C3891	3		2	16.6.2018 A	23	20	1:100 dilution	383.408	38340.8	3.83408e+06	1.91704e+06	1917.04	1.91704e-11
20220629	799F-1192R	C3891	3		2	16.6.2018 A	23	20	1:100 dilution	556.814	55681.4	5.56814e+06	2.78407e+06	2784.07	2.78407e-11
20220629	799F-1192R	C671	3		2	2018-05-28	4	20	1:100 dilution	4.95338	495.338	49533.8	24766.9	24.7669	2.47669e-13
20220629	799F-1192R	C671	3		2	2018-05-28	4	20	1:100 dilution	16.0404	1604.04	160404	80201.8	80.2018	8.02018e-13
20220629	799F-1192R	C1002	2		2	2018-05-30	6	20	1:100 dilution	191.073	19107.3	1.91073e+06	955367	955.367	9.55367e-12
20220629	799F-1192R	C1002	2		2	2018-05-30	6	20	1:100 dilution	172.259	17225.9	1.72259e+06	861294	861.294	8.61294e-12
20220629	799F-1192R	C1288	7		2	2018-05-31	7	20	1:100 dilution	195.741	19574.1	1.95741e+06	978703	978.703	9.78703e-12
20220629	799F-1192R	C1288	7		2	2018-05-31	7	20	1:100 dilution	224.579	22457.9	2.24579e+06	1.12289e+06	1122.89	1.12289e-11
20220629	799F-1192R	C1575	4		2	2018-06-02	9	20	1:100 dilution	449.667	44966.7	4.49667e+06	2.24834e+06	2248.34	2.24834e-11
20220629	799F-1192R	C1575	4		2	2018-06-02	9	20	1:100 dilution	356.01	35601	3.5601e+06	1.78005e+06	1780.05	1.78005e-11
20220629	799F-1192R	C1902	3		2	2018-06-04	11	20	1:100 dilution	82.762	8276.2	827620	413810	413.81	4.1381e-12
20220629	799F-1192R	C1902	3		2	2018-06-04	11	20	1:100 dilution	83.4781	8347.81	834781	417390	417.39	4.1739e-12
20220629	799F-1192R	C2195	2		2	06/06/2018	13	20	1:100 dilution	28.3362	2833.62	283362	141681	141.681	1.41681e-12
20220629	799F-1192R	C2195	2		2	06/06/2018	13	20	1:100 dilution	22.0641	2206.41	220641	110321	110.321	1.10321e-12
20220629	799F-1192R	C2429	7		2	07/06/2018	14	20	1:100 dilution	147.365	14736.5	1.47365e+06	736825	736.825	7.36825e-12
20220629	799F-1192R	C2429	7		2	07/06/2018	14	20	1:100 dilution	190.818	19081.8	1.90818e+06	954090	954.09	9.5409e-12
20220629	799F-1192R	C2663	4		2	09/06/2018	16	20	1:100 dilution	523.1	52310	5.231e+06	2.6155e+06	2615.5	2.6155e-11
20220629	799F-1192R	C2663	4		2	09/06/2018	16	20	1:100 dilution	618.701	61870.1	6.18701e+06	3.09351e+06	3093.51	3.09351e-11
20220629	799F-1192R	C2933	3		2	11/06/2018	18	20	1:100 dilution	244.803	24480.3	2.44803e+06	1.22401e+06	1224.01	1.22401e-11
20220629	799F-1192R	C2933	3		2	11/06/2018	18	20	1:100 dilution	237.937	23793.7	2.37937e+06	1.18969e+06	1189.69	1.18969e-11
20220629	799F-1192R	C3297	2		2	13/06/2018	20	20	1:100 dilution	129.178	12917.8	1.29178e+06	645888	645.888	6.45888e-12
20220629	799F-1192R	C3297	2		2	13/06/2018	20	20	1:100 dilution	124.897	12489.7	1.24897e+06	624486	624.486	6.24486e-12
20220629	799F-1192R	C3531	7		2	14/6/2018 The storm (The date is written as 13.6B!)	21	20	1:100 dilution	390.871	39087.1	3.90871e+06	1.95435e+06	1954.35	1.95435e-11
20220629	799F-1192R	C3531	7		2	14/6/2018 The storm (The date is written as 13.6B!)	21	20	1:100 dilution	369.655	36965.5	3.69655e+06	1.84827e+06	1848.27	1.84827e-11
20220629	799F-1192R	C3909	4		2	16.6.2018 A	23	20	1:100 dilution	1114.92	111492	1.11492e+07	5.57462e+06	5574.62	5.57462e-11
20220629	799F-1192R	C3909	4		2	16.6.2018 A	23	20	1:100 dilution	846.585	84658.5	8.46585e+06	4.23293e+06	4232.93	4.23293e-11
20220629	799F-1192R	C692	4		2	2018-05-28	4	20	1:100 dilution	62.8984	6289.84	628984	314492	314.492	3.14492e-12
20220629	799F-1192R	C692	4		2	2018-05-28	4	20	1:100 dilution	71.9508	7195.08	719508	359754	359.754	3.59754e-12
20220629	799F-1192R	C1025	3		2	2018-05-30	6	20	1:100 dilution	29.2283	2922.83	292283	146142	146.142	1.46142e-12
20220629	799F-1192R	C1025	3		2	2018-05-30	6	20	1:100 dilution	24.1255	2412.55	241255	120628	120.628	1.20628e-12
20220629	799F-1192R	C1355	2		2	2018-06-01	8	20	1:100 dilution	165.888	16588.8	1.65888e+06	829439	829.439	8.29439e-12
20220629	799F-1192R	C1355	2		2	2018-06-01	8	20	1:100 dilution	134.804	13480.4	1.34804e+06	674022	674.022	6.74022e-12
20220629	799F-1192R	C1640	7		2	2018-06-02	9	20	1:100 dilution	382.509	38250.9	3.82509e+06	1.91255e+06	1912.55	1.91255e-11
20220629	799F-1192R	C1640	7		2	2018-06-02	9	20	1:100 dilution	299.502	29950.2	2.99502e+06	1.49751e+06	1497.51	1.49751e-11
20220629	799F-1192R	C1923	4		2	2018-06-04	11	20	1:100 dilution	140.251	14025.1	1.40251e+06	701255	701.255	7.01255e-12
20220629	799F-1192R	C1923	4		2	2018-06-04	11	20	1:100 dilution	139.51	13951	1.3951e+06	697549	697.549	6.97549e-12
20220629	799F-1192R	C2213	3		2	06/06/2018	13	20	1:100 dilution	101.298	10129.8	1.01298e+06	506488	506.488	5.06488e-12
20220629	799F-1192R	C2213	3		2	06/06/2018	13	20	1:100 dilution	97.748	9774.8	977480	488740	488.74	4.8874e-12
20220629	799F-1192R	C2483	2		2	08/06/2018	15	20	1:100 dilution	191.8	19180	1.918e+06	958998	958.998	9.58998e-12
20220629	799F-1192R	C2483	2		2	08/06/2018	15	20	1:100 dilution	178.601	17860.1	1.78601e+06	893003	893.003	8.93003e-12
20220629	799F-1192R	C2717	7		2	09/06/2018	16	20	1:100 dilution	221.643	22164.3	2.21643e+06	1.10821e+06	1108.21	1.10821e-11
20220629	799F-1192R	C2717	7		2	09/06/2018	16	20	1:100 dilution	212.507	21250.7	2.12507e+06	1.06254e+06	1062.54	1.06254e-11
20220629	799F-1192R	C2951	4		2	11/06/2018	18	20	1:100 dilution	441.857	44185.7	4.41857e+06	2.20929e+06	2209.29	2.20929e-11
20220629	799F-1192R	C2951	4		2	11/06/2018	18	20	1:100 dilution	390.331	39033.1	3.90331e+06	1.95165e+06	1951.65	1.95165e-11
20220629	799F-1192R	C3315	3		2	13/06/2018	20	20	1:100 dilution	683.945	68394.5	6.83945e+06	3.41972e+06	3419.72	3.41972e-11
20220629	799F-1192R	C3315	3		2	13/06/2018	20	20	1:100 dilution	687.093	68709.3	6.87093e+06	3.43547e+06	3435.47	3.43547e-11
20220629	799F-1192R	C3585	2		2	15.6.2018 A	22	20	1:100 dilution	258.659	25865.9	2.58659e+06	1.2933e+06	1293.3	1.2933e-11
20220629	799F-1192R	C3585	2		2	15.6.2018 A	22	20	1:100 dilution	249.604	24960.4	2.49604e+06	1.24802e+06	1248.02	1.24802e-11
20220629	799F-1192R	C3963	7		2	16.6.2018 A	23	20	1:100 dilution	446.973	44697.3	4.46973e+06	2.23487e+06	2234.87	2.23487e-11
20220629	799F-1192R	C3963	7		2	16.6.2018 A	23	20	1:100 dilution	420.041	42004.1	4.20041e+06	2.1002e+06	2100.2	2.1002e-11
20220629	799F-1192R	C759	7		1.5	2018-05-28	4	20	1:100 dilution	43.9813	4398.13	439813	293208	293.208	2.93208e-12
20220629	799F-1192R	C759	7		1.5	2018-05-28	4	20	1:100 dilution	56.7692	5676.92	567692	378462	378.462	3.78462e-12
20220629	799F-1192R	C1043	4		2	2018-05-30	6	20	1:100 dilution	37.6601	3766.01	376601	188300	188.3	1.883e-12
20220629	799F-1192R	C1043	4		2	2018-05-30	6	20	1:100 dilution	43.9996	4399.96	439996	219998	219.998	2.19998e-12
20220629	799F-1192R	C1375	3		2	2018-06-01	8	20	1:100 dilution	528.438	52843.8	5.28438e+06	2.64219e+06	2642.19	2.64219e-11
20220629	799F-1192R	C1375	3		2	2018-06-01	8	20	1:100 dilution	472.28	47228	4.7228e+06	2.3614e+06	2361.4	2.3614e-11
20220629	799F-1192R	C1705	2		2	2018-06-03	10	20	1:100 dilution	24.8606	2486.06	248606	124303	124.303	1.24303e-12
20220629	799F-1192R	C1705	2		2	2018-06-03	10	20	1:100 dilution	159.742	15974.2	1.59742e+06	798711	798.711	7.98711e-12
20220629	799F-1192R	C1991	7		2	2018-06-04	11	20	1:100 dilution	109.538	10953.8	1.09538e+06	547691	547.691	5.47691e-12
20220629	799F-1192R	C1991	7		2	2018-06-04	11	20	1:100 dilution	94.9017	9490.17	949017	474508	474.508	4.74508e-12
20220629	799F-1192R	C2231	4		2	06/06/2018	13	20	1:100 dilution	174.506	17450.6	1.74506e+06	872530	872.53	8.7253e-12
20220629	799F-1192R	C2231	4		2	06/06/2018	13	20	1:100 dilution	152.45	15245	1.5245e+06	762248	762.248	7.62248e-12
20220629	799F-1192R	C2501	3		2	08/06/2018	15	20	1:100 dilution	497.897	49789.7	4.97897e+06	2.48948e+06	2489.48	2.48948e-11
20220629	799F-1192R	C2501	3		2	08/06/2018	15	20	1:100 dilution	406.651	40665.1	4.06651e+06	2.03326e+06	2033.26	2.03326e-11
20220629	799F-1192R	C2771	2		2	10/06/2018	17	20	1:100 dilution	605.301	60530.1	6.05301e+06	3.02651e+06	3026.51	3.02651e-11
20220629	799F-1192R	C2771	2		2	10/06/2018	17	20	1:100 dilution	1107.69	110769	1.10769e+07	5.53845e+06	5538.45	5.53845e-11
20220629	799F-1192R	C3005	7		2	11/06/2018	18	20	1:100 dilution	2269.2	226920	2.2692e+07	1.1346e+07	11346	1.1346e-10
20220629	799F-1192R	C3005	7		2	11/06/2018	18	20	1:100 dilution	954.816	95481.6	9.54816e+06	4.77408e+06	4774.08	4.77408e-11
20220629	799F-1192R	C3333	4		2	13/06/2018	20	20	1:100 dilution	393.171	39317.1	3.93171e+06	1.96586e+06	1965.86	1.96586e-11
20220629	799F-1192R	C3333	4		2	13/06/2018	20	20	1:100 dilution	432.54	43254	4.3254e+06	2.1627e+06	2162.7	2.1627e-11
20220629	799F-1192R	C3603	3		2	15.6.2018 A	22	20	1:100 dilution	2036.68	203668	2.03668e+07	1.01834e+07	10183.4	1.01834e-10
20220629	799F-1192R	C3603	3		2	15.6.2018 A	22	20	1:100 dilution	2485.35	248535	2.48535e+07	1.24268e+07	12426.8	1.24268e-10
20220629	799F-1192R	C826	2		2	2018-05-29	5	20	1:100 dilution	94.6604	9466.04	946604	473302	473.302	4.73302e-12
20220629	799F-1192R	C826	2		2	2018-05-29	5	20	1:100 dilution	146.917	14691.7	1.46917e+06	734586	734.586	7.34586e-12
20220629	799F-1192R	C1112	7		2	2018-05-30	6	20	1:100 dilution	94.0948	9409.48	940948	470474	470.474	4.70474e-12
20220629	799F-1192R	C1112	7		2	2018-05-30	6	20	1:100 dilution	71.7243	7172.43	717243	358621	358.621	3.58621e-12
20220629	799F-1192R	C1395	4		2	2018-06-01	8	20	1:100 dilution	620.447	62044.7	6.20447e+06	3.10223e+06	3102.23	3.10223e-11
20220629	799F-1192R	C1395	4		2	2018-06-01	8	20	1:100 dilution	542.588	54258.8	5.42588e+06	2.71294e+06	2712.94	2.71294e-11
20220629	799F-1192R	C1725	3		2	2018-06-03	10	20	1:100 dilution	1019.27	101927	1.01927e+07	5.09633e+06	5096.33	5.09633e-11
20220629	799F-1192R	C1725	3		2	2018-06-03	10	20	1:100 dilution	1138.14	113814	1.13814e+07	5.69069e+06	5690.69	5.69069e-11
20220629	799F-1192R	C2051	2		2	05/06/2018	12	20	1:100 dilution	70.9678	7096.78	709678	354839	354.839	3.54839e-12
20220629	799F-1192R	C2051	2		2	05/06/2018	12	20	1:100 dilution	42.4774	4247.74	424774	212387	212.387	2.12387e-12
20220629	799F-1192R	C2285	7		2	06/06/2018	13	20	1:100 dilution	46.0788	4607.88	460788	230394	230.394	2.30394e-12
20220629	799F-1192R	C2285	7		2	06/06/2018	13	20	1:100 dilution	44.3898	4438.98	443898	221949	221.949	2.21949e-12
20220629	799F-1192R	C2519	4		2	08/06/2018	15	20	1:100 dilution	170.519	17051.9	1.70519e+06	852596	852.596	8.52596e-12
20220629	799F-1192R	C2519	4		2	08/06/2018	15	20	1:100 dilution	586.568	58656.8	5.86568e+06	2.93284e+06	2932.84	2.93284e-11
20220629	799F-1192R	C2789	3		2	10/06/2018	17	20	1:100 dilution	146.572	14657.2	1.46572e+06	732859	732.859	7.32859e-12
20220629	799F-1192R	C2789	3		2	10/06/2018	17	20	1:100 dilution	233.158	23315.8	2.33158e+06	1.16579e+06	1165.79	1.16579e-11
20220629	799F-1192R	C3063	2		2	12/06/2018	19	20	1:100 dilution	72.893	7289.3	728930	364465	364.465	3.64465e-12
20220629	799F-1192R	C3063	2		2	12/06/2018	19	20	1:100 dilution	61.2535	6125.35	612535	306267	306.267	3.06267e-12
20220629	799F-1192R	C3387	7		2	13/06/2018	20	20	1:100 dilution	799.358	79935.8	7.99358e+06	3.99679e+06	3996.79	3.99679e-11
20220629	799F-1192R	C3387	7		2	13/06/2018	20	20	1:100 dilution	846.526	84652.6	8.46526e+06	4.23263e+06	4232.63	4.23263e-11
20220629	799F-1192R	C3621	4		2	15.6.2018 A	22	20	1:100 dilution	1871.19	187119	1.87119e+07	9.35593e+06	9355.93	9.35593e-11
20220629	799F-1192R	C3621	4		2	15.6.2018 A	22	20	1:100 dilution	1980.15	198015	1.98015e+07	9.90073e+06	9900.73	9.90073e-11
20220629	799F-1192R	C849	3		2	2018-05-29	5	20	1:100 dilution	82.9109	8291.09	829109	414554	414.554	4.14554e-12
20220629	799F-1192R	C849	3		2	2018-05-29	5	20	1:100 dilution	55.091	5509.1	550910	275455	275.455	2.75455e-12
20220629	799F-1192R	C1177	2		2	2018-05-31	7	20	1:100 dilution	481.816	48181.6	4.81816e+06	2.40908e+06	2409.08	2.40908e-11
20220629	799F-1192R	C1177	2		2	2018-05-31	7	20	1:100 dilution	389.977	38997.7	3.89977e+06	1.94988e+06	1949.88	1.94988e-11
20220629	799F-1192R	C1463	7		2	2018-06-01	8	20	1:100 dilution	283.14	28314	2.8314e+06	1.4157e+06	1415.7	1.4157e-11
20220629	799F-1192R	C1463	7		2	2018-06-01	8	20	1:100 dilution	201.193	20119.3	2.01193e+06	1.00597e+06	1005.97	1.00597e-11
20220629	799F-1192R	C1749	4		2	2018-06-03	10	20	1:100 dilution	1234.92	123492	1.23492e+07	6.1746e+06	6174.6	6.1746e-11
20220629	799F-1192R	C1749	4		2	2018-06-03	10	20	1:100 dilution	331.948	33194.8	3.31948e+06	1.65974e+06	1659.74	1.65974e-11
20220629	799F-1192R	C2069	3		2	05/06/2018	12	20	1:100 dilution	115.743	11574.3	1.15743e+06	578714	578.714	5.78714e-12
20220629	799F-1192R	C2069	3		2	05/06/2018	12	20	1:100 dilution	114.781	11478.1	1.14781e+06	573903	573.903	5.73903e-12
20220629	799F-1192R	C2339	2		2	07/06/2018	14	20	1:100 dilution	437.922	43792.2	4.37922e+06	2.18961e+06	2189.61	2.18961e-11
20220629	799F-1192R	C2339	2		2	07/06/2018	14	20	1:100 dilution	4093.02	409302	4.09302e+07	2.04651e+07	20465.1	2.04651e-10
20220629	799F-1192R	C2573	7		2	08/06/2018	15	20	1:100 dilution	97.29	9729	972900	486450	486.45	4.8645e-12
20220629	799F-1192R	C2573	7		2	08/06/2018	15	20	1:100 dilution	NA	NA	NA	NA	NA	NA
20220629	799F-1192R	C2807	4		2	10/06/2018	17	20	1:100 dilution	1230.75	123075	1.23075e+07	6.15373e+06	6153.73	6.15373e-11
20220629	799F-1192R	C2807	4		2	10/06/2018	17	20	1:100 dilution	246.141	24614.1	2.46141e+06	1.23071e+06	1230.71	1.23071e-11
20220629	799F-1192R	C3081	3		2	12/06/2018	19	20	1:100 dilution	142.797	14279.7	1.42797e+06	713986	713.986	7.13986e-12
20220629	799F-1192R	C3081	3		2	12/06/2018	19	20	1:100 dilution	190.428	19042.8	1.90428e+06	952140	952.14	9.5214e-12
20220629	799F-1192R	C3441	2		2	14/6/2018 The storm (The date is written as 13.6B!)	21	20	1:100 dilution	226.5	22650	2.265e+06	1.1325e+06	1132.5	1.1325e-11
20220629	799F-1192R	C3441	2		2	14/6/2018 The storm (The date is written as 13.6B!)	21	20	1:100 dilution	389.542	38954.2	3.89542e+06	1.94771e+06	1947.71	1.94771e-11
20220629	799F-1192R	C3675	7		2	15.6.2018 A	22	20	1:100 dilution	539.129	53912.9	5.39129e+06	2.69564e+06	2695.64	2.69564e-11
20220629	799F-1192R	C3675	7		2	15.6.2018 A	22	20	1:100 dilution	526.396	52639.6	5.26396e+06	2.63198e+06	2631.98	2.63198e-11
20220629	799F-1192R	C870	4		2	2018-05-29	5	20	1:100 dilution	170.403	17040.3	1.70403e+06	852013	852.013	8.52013e-12
20220629	799F-1192R	C870	4		2	2018-05-29	5	20	1:100 dilution	189.638	18963.8	1.89638e+06	948191	948.191	9.48191e-12
20220629	799F-1192R	C1197	3		2	2018-05-31	7	20	1:100 dilution	385.406	38540.6	3.85406e+06	1.92703e+06	1927.03	1.92703e-11
20220629	799F-1192R	C1197	3		2	2018-05-31	7	20	1:100 dilution	391.279	39127.9	3.91279e+06	1.95639e+06	1956.39	1.95639e-11
20220629	799F-1192R	C1529	2		2	2018-06-02	9	20	1:100 dilution	457.977	45797.7	4.57977e+06	2.28989e+06	2289.89	2.28989e-11
20220629	799F-1192R	C1529	2		2	2018-06-02	9	20	1:100 dilution	409.551	40955.1	4.09551e+06	2.04775e+06	2047.75	2.04775e-11
20220629	799F-1192R	C1813	7		2	2018-06-03	10	20	1:100 dilution	2166.64	216664	2.16664e+07	1.08332e+07	10833.2	1.08332e-10
20220629	799F-1192R	C1813	7		2	2018-06-03	10	20	1:100 dilution	1322.44	132244	1.32244e+07	6.61218e+06	6612.18	6.61218e-11
20220629	799F-1192R	C2087	4		2	05/06/2018	12	20	1:100 dilution	142.294	14229.4	1.42294e+06	711471	711.471	7.11471e-12
20220629	799F-1192R	C2087	4		2	05/06/2018	12	20	1:100 dilution	181.819	18181.9	1.81819e+06	909097	909.097	9.09097e-12
20220629	799F-1192R	C2357	3		2	07/06/2018	14	20	1:100 dilution	781.616	78161.6	7.81616e+06	3.90808e+06	3908.08	3.90808e-11
20220629	799F-1192R	C2357	3		2	07/06/2018	14	20	1:100 dilution	706.872	70687.2	7.06872e+06	3.53436e+06	3534.36	3.53436e-11
20220629	799F-1192R	C2627	2		2	09/06/2018	16	20	1:100 dilution	808.648	80864.8	8.08648e+06	4.04324e+06	4043.24	4.04324e-11
20220629	799F-1192R	C2627	2		2	09/06/2018	16	20	1:100 dilution	787.02	78702	7.8702e+06	3.9351e+06	3935.1	3.9351e-11
20220629	799F-1192R	C2861	7		2	10/06/2018	17	20	1:100 dilution	369.57	36957	3.6957e+06	1.84785e+06	1847.85	1.84785e-11
20220629	799F-1192R	C2861	7		2	10/06/2018	17	20	1:100 dilution	393.045	39304.5	3.93045e+06	1.96522e+06	1965.22	1.96522e-11
20220629	799F-1192R	C3099	4		2	12/06/2018	19	20	1:100 dilution	626.745	62674.5	6.26745e+06	3.13373e+06	3133.73	3.13373e-11
20220629	799F-1192R	C3099	4		2	12/06/2018	19	20	1:100 dilution	275.938	27593.8	2.75938e+06	1.37969e+06	1379.69	1.37969e-11
20220629	799F-1192R	C3459	3		2	14/6/2018 The storm (The date is written as 13.6B!)	21	20	1:100 dilution	995.798	99579.8	9.95798e+06	4.97899e+06	4978.99	4.97899e-11
20220629	799F-1192R	C3459	3		2	14/6/2018 The storm (The date is written as 13.6B!)	21	20	1:100 dilution	1018.55	101855	1.01855e+07	5.09277e+06	5092.77	5.09277e-11
20220629	799F-1192R	C3873	2		2	16.6.2018 A	23	20	1:100 dilution	491.832	49183.2	4.91832e+06	2.45916e+06	2459.16	2.45916e-11
20220629	799F-1192R	C3873	2		2	16.6.2018 A	23	20	1:100 dilution	529.211	52921.1	5.29211e+06	2.64606e+06	2646.06	2.64606e-11
20220629	799F-1192R	C649	2		2	2018-05-28	4	20	1:100 dilution	44.3381	4433.81	443381	221691	221.691	2.21691e-12
20220629	799F-1192R	C933	7		2	2018-05-29	5	20	1:100 dilution	92.8875	9288.75	928875	464438	464.438	4.64438e-12
20220629	799F-1192R	C1219	4		2	2018-05-31	7	20	1:100 dilution	767.655	76765.5	7.67655e+06	3.83827e+06	3838.27	3.83827e-11
20220629	799F-1192R	C1550	3		2	2018-06-02	9	20	1:100 dilution	157.082	15708.2	1.57082e+06	785410	785.41	7.8541e-12
20220629	799F-1192R	C1883	2		2	2018-06-04	11	20	1:100 dilution	76.9478	7694.78	769478	384739	384.739	3.84739e-12
20220629	799F-1192R	C2141	7		2	05/06/2018	12	20	1:100 dilution	48.3983	4839.83	483983	241991	241.991	2.41991e-12
20220629	799F-1192R	C2375	4		2	07/06/2018	14	20	1:100 dilution	1029.75	102975	1.02975e+07	5.14875e+06	5148.75	5.14875e-11
20220629	799F-1192R	C2645	3		2	09/06/2018	16	20	1:100 dilution	254.79	25479	2.5479e+06	1.27395e+06	1273.95	1.27395e-11
20220629	799F-1192R	C2915	2		2	11/06/2018	18	20	1:100 dilution	30.5047	3050.47	305047	152524	152.524	1.52524e-12
20220629	799F-1192R	C3153	7		2	12/06/2018	19	20	1:100 dilution	9.93506	993.506	99350.6	49675.3	49.6753	4.96753e-13
20220629	799F-1192R	C3477	4		2	14/6/2018 The storm (The date is written as 13.6B!)	21	20	1:100 dilution	623.841	62384.1	6.23841e+06	3.1192e+06	3119.2	3.1192e-11
20220629	799F-1192R	C3891	3		2	16.6.2018 A	23	20	1:100 dilution	1625.52	162552	1.62552e+07	8.12762e+06	8127.62	8.12762e-11
20220629	799F-1192R	C671	3		2	2018-05-28	4	20	1:100 dilution	44.4067	4440.67	444067	222033	222.033	2.22033e-12
20220629	799F-1192R	C1002	2		2	2018-05-30	6	20	1:100 dilution	502.965	50296.5	5.02965e+06	2.51482e+06	2514.82	2.51482e-11
20220629	799F-1192R	C1288	7		2	2018-05-31	7	20	1:100 dilution	606.509	60650.9	6.06509e+06	3.03255e+06	3032.55	3.03255e-11
20220629	799F-1192R	C1575	4		2	2018-06-02	9	20	1:100 dilution	817.987	81798.7	8.17987e+06	4.08994e+06	4089.94	4.08994e-11
20220629	799F-1192R	C1902	3		2	2018-06-04	11	20	1:100 dilution	220.531	22053.1	2.20531e+06	1.10265e+06	1102.65	1.10265e-11
20220629	799F-1192R	C2195	2		2	06/06/2018	13	20	1:100 dilution	75.0818	7508.18	750818	375409	375.409	3.75409e-12
20220629	799F-1192R	C2429	7		2	07/06/2018	14	20	1:100 dilution	422.856	42285.6	4.22856e+06	2.11428e+06	2114.28	2.11428e-11
20220629	799F-1192R	C2663	4		2	09/06/2018	16	20	1:100 dilution	1876.61	187661	1.87661e+07	9.38307e+06	9383.07	9.38307e-11
20220629	799F-1192R	C2933	3		2	11/06/2018	18	20	1:100 dilution	678.815	67881.5	6.78815e+06	3.39408e+06	3394.08	3.39408e-11
20220629	799F-1192R	C3297	2		2	13/06/2018	20	20	1:100 dilution	429.499	42949.9	4.29499e+06	2.1475e+06	2147.5	2.1475e-11
20220629	799F-1192R	C3531	7		2	14/6/2018 The storm (The date is written as 13.6B!)	21	20	1:100 dilution	1157.99	115799	1.15799e+07	5.78993e+06	5789.93	5.78993e-11
20220629	799F-1192R	C3909	4		2	16.6.2018 A	23	20	1:100 dilution	3673.34	367334	3.67334e+07	1.83667e+07	18366.7	1.83667e-10
20220629	799F-1192R	C692	4		2	2018-05-28	4	20	1:100 dilution	146.572	14657.2	1.46572e+06	732861	732.861	7.32861e-12
20220629	799F-1192R	C1025	3		2	2018-05-30	6	20	1:100 dilution	88.7161	8871.61	887161	443580	443.58	4.4358e-12
20220629	799F-1192R	C1355	2		2	2018-06-01	8	20	1:100 dilution	378.545	37854.5	3.78545e+06	1.89272e+06	1892.72	1.89272e-11
20220629	799F-1192R	C1640	7		2	2018-06-02	9	20	1:100 dilution	918.409	91840.9	9.18409e+06	4.59204e+06	4592.04	4.59204e-11
20220629	799F-1192R	C1923	4		2	2018-06-04	11	20	1:100 dilution	585.725	58572.5	5.85725e+06	2.92863e+06	2928.63	2.92863e-11
20220629	799F-1192R	C2213	3		2	06/06/2018	13	20	1:100 dilution	269.909	26990.9	2.69909e+06	1.34955e+06	1349.55	1.34955e-11
20220629	799F-1192R	C2483	2		2	08/06/2018	15	20	1:100 dilution	453.807	45380.7	4.53807e+06	2.26904e+06	2269.04	2.26904e-11
20220629	799F-1192R	C2717	7		2	09/06/2018	16	20	1:100 dilution	1228.82	122882	1.22882e+07	6.14411e+06	6144.11	6.14411e-11
20220629	799F-1192R	C2951	4		2	11/06/2018	18	20	1:100 dilution	1653.89	165389	1.65389e+07	8.26947e+06	8269.47	8.26947e-11
20220629	799F-1192R	C3315	3		2	13/06/2018	20	20	1:100 dilution	1884.61	188461	1.88461e+07	9.42304e+06	9423.04	9.42304e-11
20220629	799F-1192R	C3585	2		2	15.6.2018 A	22	20	1:100 dilution	873.812	87381.2	8.73812e+06	4.36906e+06	4369.06	4.36906e-11
20220629	799F-1192R	C3963	7		2	16.6.2018 A	23	20	1:100 dilution	1781.94	178194	1.78194e+07	8.9097e+06	8909.7	8.9097e-11
20220629	799F-1192R	C759	7		1.5	2018-05-28	4	20	1:100 dilution	105.42	10542	1.0542e+06	702799	702.799	7.02799e-12
20220629	799F-1192R	C1043	4		2	2018-05-30	6	20	1:100 dilution	93.4834	9348.34	934834	467417	467.417	4.67417e-12
20220629	799F-1192R	C1375	3		2	2018-06-01	8	20	1:100 dilution	1122.92	112292	1.12292e+07	5.61461e+06	5614.61	5.61461e-11
20220629	799F-1192R	C1705	2		2	2018-06-03	10	20	1:100 dilution	443.443	44344.3	4.43443e+06	2.21722e+06	2217.22	2.21722e-11
20220629	799F-1192R	C1991	7		2	2018-06-04	11	20	1:100 dilution	218.538	21853.8	2.18538e+06	1.09269e+06	1092.69	1.09269e-11
20220629	799F-1192R	C2231	4		2	06/06/2018	13	20	1:100 dilution	364.65	36465	3.6465e+06	1.82325e+06	1823.25	1.82325e-11
20220629	799F-1192R	C2501	3		2	08/06/2018	15	20	1:100 dilution	910.7	91070	9.107e+06	4.5535e+06	4553.5	4.5535e-11
20220629	799F-1192R	C2771	2		2	10/06/2018	17	20	1:100 dilution	982.131	98213.1	9.82131e+06	4.91066e+06	4910.66	4.91066e-11
20220629	799F-1192R	C3005	7		2	11/06/2018	18	20	1:100 dilution	3299.1	329910	3.2991e+07	1.64955e+07	16495.5	1.64955e-10
20220629	799F-1192R	C3333	4		2	13/06/2018	20	20	1:100 dilution	943.227	94322.7	9.43227e+06	4.71613e+06	4716.13	4.71613e-11
20220629	799F-1192R	C3603	3		2	15.6.2018 A	22	20	1:100 dilution	5675.73	567573	5.67573e+07	2.83786e+07	28378.6	2.83786e-10
20220629	799F-1192R	C826	2		2	2018-05-29	5	20	1:100 dilution	222.859	22285.9	2.22859e+06	1.1143e+06	1114.3	1.1143e-11
20220629	799F-1192R	C1112	7		2	2018-05-30	6	20	1:100 dilution	177.788	17778.8	1.77788e+06	888938	888.938	8.88938e-12
20220629	799F-1192R	C1395	4		2	2018-06-01	8	20	1:100 dilution	1384.73	138473	1.38473e+07	6.92365e+06	6923.65	6.92365e-11
20220629	799F-1192R	C1725	3		2	2018-06-03	10	20	1:100 dilution	2891.79	289179	2.89179e+07	1.44589e+07	14458.9	1.44589e-10
20220629	799F-1192R	C2051	2		2	05/06/2018	12	20	1:100 dilution	158.707	15870.7	1.58707e+06	793533	793.533	7.93533e-12
20220629	799F-1192R	C2285	7		2	06/06/2018	13	20	1:100 dilution	143.44	14344	1.4344e+06	717200	717.2	7.172e-12
20220629	799F-1192R	C2519	4		2	08/06/2018	15	20	1:100 dilution	1633.72	163372	1.63372e+07	8.1686e+06	8168.6	8.1686e-11
20220629	799F-1192R	C2789	3		2	10/06/2018	17	20	1:100 dilution	419.412	41941.2	4.19412e+06	2.09706e+06	2097.06	2.09706e-11
20220629	799F-1192R	C3063	2		2	12/06/2018	19	20	1:100 dilution	166.659	16665.9	1.66659e+06	833296	833.296	8.33296e-12
20220629	799F-1192R	C3387	7		2	13/06/2018	20	20	1:100 dilution	1629.74	162974	1.62974e+07	8.14869e+06	8148.69	8.14869e-11
20220629	799F-1192R	C3621	4		2	15.6.2018 A	22	20	1:100 dilution	5047.34	504734	5.04734e+07	2.52367e+07	25236.7	2.52367e-10
20220629	799F-1192R	C849	3		2	2018-05-29	5	20	1:100 dilution	141.203	14120.3	1.41203e+06	706014	706.014	7.06014e-12
20220629	799F-1192R	C1177	2		2	2018-05-31	7	20	1:100 dilution	1039.19	103919	1.03919e+07	5.19596e+06	5195.96	5.19596e-11
20220629	799F-1192R	C1463	7		2	2018-06-01	8	20	1:100 dilution	715.342	71534.2	7.15342e+06	3.57671e+06	3576.71	3.57671e-11
20220629	799F-1192R	C1749	4		2	2018-06-03	10	20	1:100 dilution	892.76	89276	8.9276e+06	4.4638e+06	4463.8	4.4638e-11
20220629	799F-1192R	C2069	3		2	05/06/2018	12	20	1:100 dilution	391.545	39154.5	3.91545e+06	1.95772e+06	1957.72	1.95772e-11
20220629	799F-1192R	C2339	2		2	07/06/2018	14	20	1:100 dilution	1377.93	137793	1.37793e+07	6.88966e+06	6889.66	6.88966e-11
20220629	799F-1192R	C2573	7		2	08/06/2018	15	20	1:100 dilution	414.264	41426.4	4.14264e+06	2.07132e+06	2071.32	2.07132e-11
20220629	799F-1192R	C2807	4		2	10/06/2018	17	20	1:100 dilution	657.933	65793.3	6.57933e+06	3.28967e+06	3289.67	3.28967e-11
20220629	799F-1192R	C3081	3		2	12/06/2018	19	20	1:100 dilution	516.38	51638	5.1638e+06	2.5819e+06	2581.9	2.5819e-11
20220629	799F-1192R	C3441	2		2	14/6/2018 The storm (The date is written as 13.6B!)	21	20	1:100 dilution	851.041	85104.1	8.51041e+06	4.25521e+06	4255.21	4.25521e-11
20220629	799F-1192R	C3675	7		2	15.6.2018 A	22	20	1:100 dilution	1355.82	135582	1.35582e+07	6.7791e+06	6779.1	6.7791e-11
20220629	799F-1192R	C870	4		2	2018-05-29	5	20	1:100 dilution	160.723	16072.3	1.60723e+06	803617	803.617	8.03617e-12
20220629	799F-1192R	C1197	3		2	2018-05-31	7	20	1:100 dilution	518.172	51817.2	5.18172e+06	2.59086e+06	2590.86	2.59086e-11
20220629	799F-1192R	C1529	2		2	2018-06-02	9	20	1:100 dilution	544.488	54448.8	5.44488e+06	2.72244e+06	2722.44	2.72244e-11
20220629	799F-1192R	C1813	7		2	2018-06-03	10	20	1:100 dilution	3888.52	388852	3.88852e+07	1.94426e+07	19442.6	1.94426e-10
20220629	799F-1192R	C2087	4		2	05/06/2018	12	20	1:100 dilution	404.22	40422	4.0422e+06	2.0211e+06	2021.1	2.0211e-11
20220629	799F-1192R	C2357	3		2	07/06/2018	14	20	1:100 dilution	1304.55	130455	1.30455e+07	6.52277e+06	6522.77	6.52277e-11
20220629	799F-1192R	C2627	2		2	09/06/2018	16	20	1:100 dilution	1564.18	156418	1.56418e+07	7.8209e+06	7820.9	7.8209e-11
20220629	799F-1192R	C2861	7		2	10/06/2018	17	20	1:100 dilution	683.695	68369.5	6.83695e+06	3.41847e+06	3418.47	3.41847e-11
20220629	799F-1192R	C3099	4		2	12/06/2018	19	20	1:100 dilution	713.455	71345.5	7.13455e+06	3.56728e+06	3567.28	3.56728e-11
20220629	799F-1192R	C3459	3		2	14/6/2018 The storm (The date is written as 13.6B!)	21	20	1:100 dilution	1763.07	176307	1.76307e+07	8.81533e+06	8815.33	8.81533e-11
20220629	799F-1192R	C3873	2		2	16.6.2018 A	23	20	1:100 dilution	989.804	98980.4	9.89804e+06	4.94902e+06	4949.02	4.94902e-11
