# Supplementary material for: Viral infection switches the balance between bacterial and eukaryotic recyclers of organic matter during coccolithophore blooms
Source: Nat Commun. 2023 Jan 31;14:510. doi: 10.1038/s41467-023-36049-3 (PMC9889395; doi:10.1038/s41467-023-36049-3)
Supplement: Supplementary file 5 — Source Data [file 41467_2023_36049_MOESM5_ESM.zip]

Archive with 24 entries (24 files):
- Fig 1b data.xlsx
- Fig 1c data.xlsx
- Fig 1e data.xlsx
- Fig 1f-i data.xlsx
- Fig 1j data.xlsx
- Fig 2a data.xlsx
- Fig 2b data.xlsx
- Fig 2c data.xlsx
- Fig 2d data flavos.xlsx
- Fig 2d data rhodos.xlsx
- Fig 2e data.xlsx
- Fig 2f data.xlsx
- Fig 2g data.xlsx
- Fig 2h data.xlsx
- Fig 3a data.xlsx
- Fig 3b data.xlsx
- Fig 3c data.xlsx
- Fig 3d data.xlsx
- Fig 3e data.xlsx
- Fig 3f data.xlsx
- Fig 4a data.xlsx
- Fig 4c data.xlsx
- Fig 4dg data.xlsx
- Fig 4f data.xlsx
