# Supplementary material for: Viral infection switches the balance between bacterial and eukaryotic recyclers of organic matter during coccolithophore blooms
Source: Nat Commun. 2023 Jan 31;14:510. doi: 10.1038/s41467-023-36049-3 (PMC9889395; doi:10.1038/s41467-023-36049-3)
Supplement: Supplementary file 5 — Source Data [file 41467_2023_36049_MOESM5_ESM.zip › Fig 1b data.xlsx]

## Sheet: Chl-a bag1
0

## Sheet: Chl-a bag2
0

## Sheet: Chl-a bag3
0

## Sheet: Chl-a bag4
0

## Sheet: Chl-a bag5
0

## Sheet: Chl-a bag6
0

## Sheet: Chl-a bag7
0

## Sheet: Chl-a fjord
0

## Sheet: NO3
day

## Sheet: PO4
day
