# Supplementary material for: Viral infection switches the balance between bacterial and eukaryotic recyclers of organic matter during coccolithophore blooms
Source: Nat Commun. 2023 Jan 31;14:510. doi: 10.1038/s41467-023-36049-3 (PMC9889395; doi:10.1038/s41467-023-36049-3)
Supplement: Supplementary file 5 — Source Data [file 41467_2023_36049_MOESM5_ESM.zip › Fig 1c data.xlsx]

## Sheet: calc Ehux bag1
0

## Sheet: calc Ehux bag2
0

## Sheet: calc Ehux bag3
0

## Sheet: calc Ehux bag4
0

## Sheet: calc Ehux bag5
0

## Sheet: calc Ehux bag6
0

## Sheet: calc Ehux bag7
0

## Sheet: calc Ehux fjord
0

## Sheet: EhV bag1
0

## Sheet: EhV bag2
0

[truncated: 6 more sheets: EhV bag3, EhV bag4, EhV bag5, EhV bag6, EhV bag7, EhV fjord]
