# Supplementary material for: Viral infection switches the balance between bacterial and eukaryotic recyclers of organic matter during coccolithophore blooms
Source: Nat Commun. 2023 Jan 31;14:510. doi: 10.1038/s41467-023-36049-3 (PMC9889395; doi:10.1038/s41467-023-36049-3)
Supplement: Supplementary file 5 — Source Data [file 41467_2023_36049_MOESM5_ESM.zip › Fig 1f-i data.xlsx]

## Sheet: pico-euks bag1
day

## Sheet: pico-euks bag2
day

## Sheet: pico-euks bag3
day

## Sheet: pico-euks bag4
day

## Sheet: pico-euks bag5
day

## Sheet: pico-euks bag6
day

## Sheet: pico-euks bag7
day

## Sheet: pico-euks fjord
day

## Sheet: non-calc. nano-euks bag1
day

## Sheet: non-calc. nano-euks bag2
day

[truncated: 22 more sheets: non-calc. nano-euks bag3, non-calc. nano-euks bag4, non-calc. nano-euks bag5, non-calc. nano-euks bag6, non-calc. nano-euks bag7, non-calc. nano-euks fjord, bacteria bag1, bacteria bag2, bacteria bag3, bacteria bag4, bacteria bag5, bacteria bag6, bacteria bag7, bacteria fjord, ciliates bag1, ciliates bag2, ciliates bag3, ciliates bag4, ciliates bag5, ciliates bag6 …]
