# Supplementary material for: Viral infection switches the balance between bacterial and eukaryotic recyclers of organic matter during coccolithophore blooms
Source: Nat Commun. 2023 Jan 31;14:510. doi: 10.1038/s41467-023-36049-3 (PMC9889395; doi:10.1038/s41467-023-36049-3)
Supplement: Supplementary file 5 — Source Data [file 41467_2023_36049_MOESM5_ESM.zip › Fig 2a data.xlsx]

## Sheet: Sheet1
Dictyocha	1	0.608598	0.378374	0.140136	0.00345768	0.00204384	0.00290255	0	0.00021144	0.00139423	0	0	0.000472591	0	6.18217e-05	0	0.000231065	0	0.000436647	0	0	0	0	0.000295519	0
Gymnodinium	1	0.45773	0.501995	0.436582	0.0400327	0.0184854	0.112789	0	0.0123339	0	0	0	0	0	0	0	0	0	0	0	0	0	0	0	0
Minutocellus	0.441135	1	0.518804	0.281379	0.151658	0.0666892	0.00194767	0	0	0.000914018	0	0	0	0	0	0	0	0	0	0	0	0.000501197	0	0	0
Leptocylindrus	0.82164	0.638767	1	0.888849	0.175508	0.373748	0.0981864	0.018159	0.01514	0.00380834	0.00269808	0.00344776	0.00106826	0.000648212	0.00177324	0	0.000656429	0.00192461	0.00037853	0.000446809	0.000525931	0	0.000399599	0.000206487	0.000404811
Pycnococcaceae	0.0712315	0.108034	0.194108	0.248226	1	0.767771	0.0467132	0.0410741	0.00402511	0.0669228	0.0152867	0.00653779	0.0280016	0.00430049	0.00865029	0.00828532	0.00393259	0.00535013	0.018202	0.00447531	0.00263774	0.0207847	0.0183978	0.0103669	0.0549554
Dino-Group-I-Clade-1	0.383407	0.706496	0.681777	0.769834	1	0.874033	0.276154	0.274603	0.0830994	0.344873	0.158215	0.0951566	0.221734	0.0828885	0.0495289	0.0562392	0.0193529	0.0232177	0.0448072	0.0338159	0.0354729	0.0459445	0.0388481	0.0319537	0.0561762
Chytridiomycetes	0.00280482	0.0456235	0.206931	0.572365	0.435964	1	0.235739	0.468431	0.0342508	0.060024	0.0282616	0.0126887	0.0260276	0.0136261	0.00237938	0.00492518	0.00254343	0.000371419	0.00622913	0.00757773	0.00990593	0.0359583	0.0138718	0.0126655	0.037204
Pirsonia	0.231791	0.457573	0.424786	0.465157	1	0.657404	0.105847	0.117729	0.00169954	0.0269827	0	0	0.000967109	0.00130844	0.00361412	0.00483153	0.0267268	0.0518403	0.0496536	0.07609	0.0941708	0.0676111	0.079251	0.141037	0.174889
Micromonas	0.00527965	0	0.0141867	0.0167501	0	0.00781131	0.391401	0.629945	1	0.421572	0.418816	0.27327	0.151628	0.243147	0.217008	0.0643259	0.0848669	0.0447737	0.0100294	0.00817164	0	0	0	0.00116452	0
Stephanoecidae	0.00143134	0.0177518	0.0331643	0.0485249	0.0314627	0.106687	1	0.937771	0.189908	0.000874482	0.000395784	0	0.000238381	0	0	0	0	0	0	0	0	0	0	0	0
Pelagostrobilidium	0.00466984	0.0189818	0.0528193	0.0781392	0.0986897	0.351125	1	0.253677	0.247388	0.194302	0.127292	0.0692542	0.033434	0.0149914	0.017833	0.0142652	0.00344941	0.00465713	0.00192647	0	0	0	0	0	0
Haptolina	0.174563	0.144139	0.222218	0.205201	0.0398403	0.0926915	1	0.641891	0.393713	0.0305354	0.0252677	0.0212271	0.0306136	0.0714587	0.111463	0.0487289	0.121434	0.08807	0.0184694	0.0728271	0.0198569	0	0.00347447	0.0258623	0
Eucampia	0.00963245	0.00533402	0.0205447	0.0336671	0.00883531	0.038358	0.915105	0.865009	1	0.250091	0.233679	0.144812	0.0917805	0.148796	0.123989	0.040158	0.0754318	0.0759946	0.0407642	0.0417968	0.024085	0.00710746	0.0156359	0.0193149	0.00402753
Cyclotrichia	0.0486179	0.0774601	0.0635516	0.0543087	0.011837	0.0463839	0.513178	0.787039	1	0.41488	0.296577	0.301555	0.064686	0.0679903	0.0618053	0.0374077	0.119371	0.0904462	0.0733065	0.141508	0.0961589	0.00960792	0.0211537	0.0241653	0.00221468
Dicrateria	0.00251775	0	0.0210747	0.0399348	0.0109228	0.0671564	1	0.925614	0.591434	0.0911248	0.0430615	0.0651694	0.0670613	0.0906137	0.10507	0.0504512	0.140237	0.160879	0.0768219	0.094448	0.0709054	0.0256289	0.0382713	0.072744	0.00877546
Rhizosolenia	1	0.255963	0.296887	0.197472	0.0509497	0.0630098	0.374406	0.45802	0.458077	0.330198	0.302914	0.385375	0.364755	0.123203	0.21978	0.091697	0.234509	0.132937	0.113564	0.173524	0.152202	0.0443606	0.0656889	0.13317	0.0215727
MAST-3J	0.000261846	0.000435806	0.00276509	0.00109794	0.00156106	0.00708697	0.069276	0.0996234	0.182921	0.186856	0.548832	1	0.663703	0.404764	0.0578533	0.00211959	0.00185444	0	0	0	0	0	0	0	0
Bathycoccus	0.0443254	0.034982	0.103514	0.0676721	0.0127804	0.035724	0.45349	0.488828	1	0.401233	0.592966	0.592719	0.285385	0.331952	0.460128	0.221447	0.332431	0.33466	0.15616	0.158724	0.0790927	0.0151696	0.0301135	0.0496412	0.0208304
Polykrikos	0	0	0	0	0	0	0.000374205	0.0379321	0.170203	0.265464	0.846423	1	0.838903	0.854738	0.506642	0.259701	0.230879	0.179672	0.108165	0.0989369	0.0888988	0.0667969	0.0232498	0.0638623	0.0175737
Chrysophyceae	0.00370558	0.00250757	0.00656922	0.0204424	0.00400243	0.0306656	0.146073	0.179241	0.543577	0.349848	0.903246	1	0.793736	0.853977	0.534153	0.182106	0.23552	0.238176	0.114965	0.225822	0.137909	0.0943884	0.219485	0.195003	0.0170213
Chytridium	0	0.000821253	0	0	0.00034331	0	0.0454089	0.0548343	0.0169719	0.329151	0.117009	0.190159	1	0.820857	0.386449	0.773251	0.144731	0.0762731	0.187114	0.0597793	0.0333897	0.0449019	0.0376252	0.0204369	0.0424149
Gephyrocapsa	0.00201128	0	0.00575542	0.0119516	0.00175552	0.00881115	0.216959	0.353612	0.591685	0.882841	0.892373	0.80604	0.551401	0.95556	1	0.799192	0.830205	0.786525	0.490758	0.527146	0.44907	0.222793	0.306842	0.342427	0.121016
Dinophyceae	0	0	0	0.00055768	0	0	0.139825	0.228334	0.45285	0.403988	0.745924	0.781549	0.681667	0.920965	0.817321	0.554491	0.96236	1	0.706793	0.954757	0.844832	0.277559	0.549458	0.713174	0.062221
Katablepharidales	0.122555	0.138268	0.158011	0.133609	0.028474	0.0889952	0.483181	0.329345	0.343652	0.260449	0.340143	0.262626	0.253667	0.351092	0.371624	0.369204	0.730609	0.863705	0.664172	0.791768	0.858011	0.362418	0.906587	1	0.231424
Cercozoa	0.00538472	0.00100114	0.00268948	0.00616697	0.00254488	0.00762555	0.0915242	0.178562	0.307681	0.431186	0.604019	0.560222	0.496575	0.664098	0.822979	0.961106	0.994756	1	0.87401	0.941159	0.822969	0.828553	0.67413	0.506681	0.535485
Pedinellales	0.134243	0.0505652	0.0638568	0.0267092	0.0025246	0.00903323	0.0414061	0.0523113	0.111267	0.026648	0.0397658	0.117748	0.158569	0.292167	0.517336	0.302036	0.8628	1	0.7091	0.998732	0.712561	0.15161	0.277139	0.454888	0.118409
Strombidiidae	0	0	0	0	0	0	0.000364785	0.00154061	0.0125074	0.0117257	0.0406034	0.0968603	0.143094	0.203018	0.445034	0.269794	1	0.692431	0.455827	0.723342	0.356013	0.056973	0.0934279	0.128985	0.00127543
Picozoa	0.0366291	0.0401895	0.0404095	0.0276147	0.00868144	0.0108974	0.00671443	0.00144482	0.00655472	0.00295319	0.0034474	0.0189248	0.0616839	0.136078	0.408433	0.34289	1	0.922647	0.681609	0.905546	0.497248	0.206713	0.267692	0.401888	0.223793
Thraustochytriaceae	0.00165883	0.00862781	0.0101297	0.0181453	0.0204523	0.0395923	0.0195574	0.0463704	0.0232271	0.0887077	0.0939816	0.100024	0.357583	0.208556	0.261755	0.648911	0.307363	0.289671	0.625402	0.486097	0.588391	0.903661	0.785918	0.657675	1
MAST-1C	0.555112	0.760457	0.503272	0.44793	0.173537	0.281193	0.00510276	0	0	0	0	0	0	0.00640549	0.0216395	0.0520877	0.175035	0.315352	0.402222	0.575696	0.683841	0.637163	0.677537	0.492277	1
Woloszynskia	0.0594598	0.250953	0.355342	0.347817	0.115003	0.177791	0.211761	0.105738	0.072703	0.114721	0.0830156	0.112177	0.109382	0.113684	0.147629	0.165097	0.171662	0.424619	0.45608	0.346292	0.648597	0.650363	0.7717	1	0.805054
Aplanochytrium	0.00704849	0.0121316	0.021508	0.0187432	0.0107177	0.0395168	0.00945458	0.00744421	0.000393771	0.00578251	0.0100094	0.00487483	0.0501247	0.0313816	0.0553129	0.278573	0.101015	0.173524	0.734534	0.404799	0.563704	1	0.630051	0.398024	0.805126
Botuliformidae	0	0	0.000242976	0	0	0.000972693	0.000792253	0.000317004	0.000545218	0.00777773	0.0329273	0.0629541	0.122924	0.10489	0.14022	0.189465	0.172719	0.313308	0.460271	0.473089	0.700581	1	0.912805	0.798955	0.616215
ASV51_Flavobacteriales_Phaeocystidibacter	1	0.254176	0.0732514	0.012522	0.0111775	0.000442491	0	0	0	0	0	0	0	0.000983597	0	0	0	0	0	0.000966884	0	0	0	0	0
ASV46_Flavobacteriales_Polaribacter	0.691418	1	0.981302	0.785648	0.602427	0.300572	0.193608	0.0614345	0.0376064	0.0161348	0.0270064	0	0	0	0	0	0	0	0	0	0	0	0	0	0
ASV13_Flavobacteriales_Formosa	1	0.449468	0.327331	0.286218	0.363762	0.2361	0.263221	0.25413	0.167468	0.0499721	0.0472943	0.0289718	0.0165436	0.00897162	0.0042121	0	0	0	0	0	0	0.00240425	0	0	0
ASV18_Rhodobacterales_Tateyamaria	1	0.536504	0.468511	0.381284	0.468064	0.320993	0.268168	0.144615	0.0950756	0.0604847	0.0599237	0.0470864	0.0402814	0.0429305	0.0425605	0.0230761	0.0100724	0.0102614	0.00726393	0.00371045	0.00325167	0	0	0.00383506	0
ASV14_Rhodobacterales_Amylibacter	0.56795	1	0.843913	0.97808	0.419196	0.521795	0.469217	0.348912	0.276109	0.287507	0.251504	0.153166	0.0501086	0.054988	0.0296838	0.0332222	0.0343416	0.0202663	0.0283806	0.0281184	0.0082334	0.0230337	0.015907	0.0120446	0.0177417
ASV15_Flavobacteriales_Lacinutrix	0.371624	0.335279	0.563923	0.375396	1	0.67158	0.524245	0.605459	0.419628	0.35424	0.257134	0.11204	0.0755482	0.0113565	0.0165411	0.00229035	0.00413001	0	0	0	0	0.00348262	0	0	0
ASV35_Alteromonadales_Pseudoalteromonas	0	0.0443822	0.343551	0.802981	0.803833	1	0.830199	0.424731	0.215454	0.236928	0.0386481	0.0226175	0.0150088	0.0355265	0.0284262	0.0106566	0.00581304	0.0103615	0.000997184	0.00191244	0.00141298	0.0126055	0.00895721	0	0.00230521
ASV12_Flavobacteriales_Polaribacter	0.663118	1	0.983507	0.720826	0.311795	0.303301	0.328063	0.447602	0.716001	0.790709	0.461356	0.296577	0.0981451	0.0683075	0.0202031	0.0151647	0.0156882	0.0135574	0.018961	0.0203492	0.0164885	0.0197697	0.0135989	0.0118892	0.0149397
ASV31_Flavobacteriales_Vicingus	0.327877	0.228963	0.400259	0.234199	0.401557	0.40213	0.388581	0.520389	0.753578	1	0.917823	0.529782	0.316012	0.109488	0.0726415	0.0471613	0.0254069	0.0180976	0.0158295	0.0162568	0.0228714	0.0313337	0.023862	0.027721	0.0175299
ASV1_Rhodobacterales_Planktomarina	0.880907	0.652374	0.853683	0.661913	1	0.9092	0.83464	0.7965	0.781523	0.715148	0.547017	0.497269	0.473426	0.339263	0.359982	0.290783	0.305131	0.34831	0.237932	0.205021	0.230158	0.169783	0.172601	0.14768	0.173347
ASV4_Flavobacteriales_Ulvibacter	0.285389	0.415028	0.523356	0.589179	0.97125	0.858805	1	0.980269	0.658909	0.403285	0.345499	0.321677	0.500665	0.34956	0.427316	0.22063	0.190265	0.183267	0.116988	0.122625	0.194265	0.134505	0.150633	0.120455	0.141912
ASV5_Flavobacteriales_Formosa	0.829695	0.891233	0.812927	0.73937	0.615253	0.411867	0.473437	0.499194	0.723814	1	0.978775	0.93328	0.906821	0.806548	0.712412	0.496168	0.464448	0.295796	0.198748	0.131534	0.0923628	0.0881535	0.102422	0.0819123	0.0719358
ASV32_Micrococcales_Rhodoluna	1	0.375951	0.541106	0.193532	0.272793	0.141311	0.0734701	0.0681317	0.0767661	0.0818682	0.0565533	0.0466242	0.118841	0.0570852	0.0806795	0.0768668	0.0790709	0.193322	0.142863	0.148099	0.382391	0.209999	0.203166	0.268918	0.191788
ASV28_Flavobacteriales_Vicingus	0.009898	0.0129537	0.0176491	0.0183208	0.0258216	0.0374862	0.0580755	0.0844065	0.164784	0.459769	0.730254	1	0.474276	0.178059	0.128272	0.0579139	0.0250253	0.019594	0.00914521	0.00772037	0.0111622	0.00708697	0.00554137	0.00753929	0.00590975
ASV21_Chitinophagales_Edaphobaculum	0.0453623	0.0502698	0.0442524	0.0677217	0.0659663	0.0948179	0.0952217	0.0764018	0.118867	0.351549	0.579725	0.906143	1	0.982119	0.827533	0.575607	0.355716	0.0428007	0.01686	0.00991778	0.00247765	0.000930501	0.00347859	0.00117181	0.00247541
ASV26_Rhodobacterales_Aliiroseovarius	0.0728821	0.0165583	0.0524931	0.0247113	0.102067	0.0818593	0.0933037	0.322479	0.552069	0.685621	0.863153	0.612305	1	0.439684	0.312878	0.178266	0.133845	0.208764	0.116994	0.109794	0.124589	0.101367	0.0991162	0.131266	0.128565
ASV7_Flavobacteriales_Neptunitalea	0.200863	0.232953	0.238709	0.215936	0.174472	0.134431	0.152932	0.183047	0.314247	0.729438	0.94889	1	0.792387	0.430328	0.307906	0.251894	0.316857	0.29469	0.31572	0.321233	0.260611	0.259237	0.269433	0.198472	0.197141
ASV17_Flavobacteriales_Dokdonia	0	0	0	0.00387441	0.0855314	0.13532	0.297584	0.766985	1	0.580232	0.250841	0.260128	0.952889	0.327673	0.473503	0.333746	0.232095	0.585625	0.245206	0.10759	0.265335	0.14048	0.16823	0.109778	0.0939687
ASV50_Puniceicoccales_Coraliomargarita	0	0	0	0.00107587	0	0.0433993	0.0686989	0.0873066	0.277956	0.652158	0.836519	1	0.493411	0.554668	0.253428	0.181496	0.268341	0.1135	0.244623	0.185841	0.0391394	0.072895	0.0868351	0.0442773	0.0703272
ASV25_Cellvibrionales_Luminiphilus	0.198148	0.722554	0.475421	0.776576	0.129893	0.310467	0.235442	0.139289	0.184094	0.218338	0.531881	0.540898	0.127617	0.377439	0.162009	0.521004	0.846487	0.390158	1	0.920497	0.159524	0.477909	0.418388	0.32835	0.352414
ASV20_Flavobacteriales_Polaribacter	0.257095	0.263038	0.342779	0.273065	0.481892	0.536699	0.517013	0.66447	0.538795	0.417663	0.165803	0.163279	0.456321	0.397791	0.703929	0.633731	0.455282	0.649959	0.433317	0.567555	1	0.680802	0.495149	0.465571	0.306924
ASV10_Flavobacteriales_Xanthomarina	0.19829	0.339977	0.298004	0.399799	0.189031	0.288449	0.344275	0.36819	0.579065	0.731243	1	0.992965	0.645224	0.744536	0.463779	0.507049	0.473013	0.446438	0.545975	0.634619	0.580624	0.651531	0.690812	0.678112	0.659913
ASV11_Flavobacteriales_Spongiivirga	0.0693249	0.0972546	0.119877	0.21108	0.24215	0.365573	0.395367	0.39536	0.583611	0.755963	0.932413	1	0.909889	0.589648	0.518872	0.50868	0.431053	0.621242	0.531425	0.552967	0.680989	0.477747	0.566949	0.417192	0.409223
ASV6_Flavobacteriales_Altuibacter	0.0631522	0.0474674	0.0781132	0.0474663	0.118209	0.0980704	0.0957057	0.153734	0.195821	0.267613	0.267775	0.297304	0.757705	0.696473	1	0.932346	0.682176	0.778754	0.391401	0.371004	0.495698	0.287984	0.319148	0.281151	0.201861
ASV2_SAR11	0.146182	0.381032	0.231049	0.40419	0.0840944	0.33559	0.325838	0.225938	0.213788	0.0999372	0.292798	0.3102	0.0594297	0.429669	0.164136	0.49119	0.751781	0.317132	1	0.837205	0.285379	0.794623	0.607807	0.786827	0.863012
ASV42_Pseudomonadales_Psychrobacter	0.00083971	0	0	0	0.0465698	0.149209	0.119272	0.614405	0.164024	0.0921053	0.0388919	0.0748885	0.284033	0.127905	0.451507	0.28771	0.227158	0.972336	0.333246	0.362177	1	0.431341	0.338007	0.242062	0.177929
ASV3_Flavobacteriales_Tenacibaculum	0.0647004	0.0899569	0.112652	0.100881	0.129436	0.0977674	0.114312	0.118971	0.173021	0.210509	0.208893	0.257343	0.503835	0.554174	0.916767	0.675555	0.554027	0.670213	0.462779	0.566769	1	0.802119	0.756233	0.6349	0.493634
ASV8_Rhodobacterales_Sulfitobacter	0	0.000688648	0.000504059	0.0010184	0.0200581	0.0366092	0.125095	0.260491	0.192966	0.139306	0.0299839	0.0567072	0.172427	0.391053	0.402602	0.700167	0.291866	1	0.26103	0.423204	0.481575	0.243995	0.505298	0.263185	0.415477
ASV19_Cytophagales_Marinoscillum	0.0987322	0.181774	0.114126	0.201352	0.049206	0.132353	0.132982	0.0963601	0.119632	0.0787375	0.165341	0.2345	0.110225	0.408857	0.261212	0.473068	0.642443	0.401399	0.818615	1	0.440318	0.818964	0.770535	0.588371	0.767876
ASV33_Rhodobacterales_Loktanella	0	0	0	0	0.0172866	0.0783428	0.0678578	0.365241	0.17513	0.128171	0.0380056	0.0410758	0.169671	0.39499	0.324515	0.816639	0.307277	1	0.460142	0.428715	0.688913	0.207384	0.828061	0.596723	0.331055
ASV39_Sphingomonadales_Sphingorhabdus	0.00746178	0.00291325	0.0113902	0.0118729	0.0455351	0.0602118	0.0641444	0.0926447	0.0784188	0.0819273	0.0198758	0.0513209	0.238041	0.389841	0.41196	0.277048	0.425729	0.588633	0.690811	0.477249	1	0.345124	0.294317	0.43458	0.375942
ASV27_Micrococcales_Microcella	0.045296	0.0163313	0.0445498	0.015813	0.0859421	0.0700763	0.0741239	0.120815	0.0990974	0.128	0.0627265	0.0963394	0.261062	0.185611	0.323514	0.32027	0.269196	0.626489	0.409833	0.556462	1	0.49445	0.400711	0.620918	0.482475
ASV22_Synechococcales_Synechococcus CC9902	0.226511	0.0520646	0.083852	0.038593	0.122456	0.0870941	0.0669245	0.0637857	0.0765828	0.0414641	0.0349313	0.0434762	0.0722519	0.0541514	0.113436	0.145894	0.151804	0.224216	0.189959	0.308222	0.404994	0.345765	0.34005	1	0.65719
ASV24_Sphingomonadales_Erythrobacter	0	0	0.00140861	0	0.00650239	0.00196939	0.0218603	0.0704733	0.0581179	0.106275	0.0422041	0.0436636	0.146307	0.274647	0.577916	0.516971	0.464853	0.824703	0.581929	0.560915	1	0.200092	0.321482	0.67387	0.67119
ASV41_Rhodobacterales_Sulfitobacter	0	0	0	0	0	0	0	0	0	0	0	0.0442828	0	0.205917	0.290023	0.361974	0.425861	0.45606	0.672854	0.84005	0.608731	0.803564	0.834125	0.675205	1
ASV79_Saprospirales_Flavilitoribacter	0.00345655	0.00955063	0.0283429	0.0154636	0	0.0124419	0.0100675	0	0	0	0.0097144	0.0252184	0.035741	0.0275492	0.0912894	0.13875	0.0869843	0.301188	0.221807	0.327773	0.637272	0.526699	0.543371	1	0.946534
ASV45_Saprospirales_Flavilitoribacter	0	0	0.00123263	0	0.00598058	0.0135344	0.00649206	0.0070622	0.00670337	0.00706403	0.00342111	0.00248494	0.00489526	0.0172217	0.0440435	0.0531822	0.120977	0.145954	0.243056	0.554354	0.444017	0.850817	1	0.638642	0.820347
ASV60_Flavobacteriales_Owenweeksia	0	0	0	0	0	0	0	0.000991202	0.00109045	0	0.00306982	0	0.00704891	0.0116054	0.057349	0.0501253	0.0795379	0.185584	0.174823	0.332381	0.543803	0.571747	1	0.593955	0.848936
ASV36_Flavobacteriales_Bizionia	0	0	0	0	0	0	0	0	0	0	0	0	0.00155934	0.00210609	0.00393653	0.0150773	0.0400597	0.0879415	0.0844178	0.173468	0.488703	0.367251	0.405221	1	0.689601
