# Supplementary material for: Viral infection switches the balance between bacterial and eukaryotic recyclers of organic matter during coccolithophore blooms
Source: Nat Commun. 2023 Jan 31;14:510. doi: 10.1038/s41467-023-36049-3 (PMC9889395; doi:10.1038/s41467-023-36049-3)
Supplement: Supplementary file 5 — Source Data [file 41467_2023_36049_MOESM5_ESM.zip › Fig 2d data flavos.xlsx]

## Sheet: f35c0a576bb1ab3577191cb12352c24
day

## Sheet: 8c7146307628fdf05429ceed7613584
day

## Sheet: 6535f44f34ab933cad7265fa384ce93
day

## Sheet: 8aad8343c4681ae2701dd386c4b857d
day

## Sheet: 71fff8efc65855fe0cc9d28d00c5f7a
day

## Sheet: 9ba0ef553b307f3ae5e25a0fafb4834
day

## Sheet: 80c73848b68ff95bd030fccfce01129
day

## Sheet: a68311689edc9aeb7c9c89b46c1dda2
day

## Sheet: c163394b3302ebdb895f7231d9cd508
day
