# Supplementary material for: Viral infection switches the balance between bacterial and eukaryotic recyclers of organic matter during coccolithophore blooms
Source: Nat Commun. 2023 Jan 31;14:510. doi: 10.1038/s41467-023-36049-3 (PMC9889395; doi:10.1038/s41467-023-36049-3)
Supplement: Supplementary file 5 — Source Data [file 41467_2023_36049_MOESM5_ESM.zip › Fig 2d data rhodos.xlsx]

## Sheet: af4ec853b8f3af897984b19fd4b71d9
day

## Sheet: c641a1a3686dae2d4c43170613ade72
day

## Sheet: 6b9dd64d080d53d989a8407d9806429
day

## Sheet: ac9f56eb5dbfc3dc6b168fc73fc6c34
day

## Sheet: 36923c18b5455308bcdff71db8c5416
day

## Sheet: fe28f7897cf71e51d88380f34869307
day

## Sheet: 3468430277ce2317dec6f413dcfaa03
day
