# Supplementary material for: Viral infection switches the balance between bacterial and eukaryotic recyclers of organic matter during coccolithophore blooms
Source: Nat Commun. 2023 Jan 31;14:510. doi: 10.1038/s41467-023-36049-3 (PMC9889395; doi:10.1038/s41467-023-36049-3)
Supplement: Supplementary file 5 — Source Data [file 41467_2023_36049_MOESM5_ESM.zip › Fig 2g data.xlsx]

## Sheet: Woloszynskia_halophila bag1
1

## Sheet: Woloszynskia_halophila bag2
1

## Sheet: Woloszynskia_halophila bag3
1

## Sheet: Woloszynskia_halophila bag4
1

## Sheet: Woloszynskia_halophila bag5
1

## Sheet: Woloszynskia_halophila bag6
1

## Sheet: Woloszynskia_halophila bag7
1

## Sheet: Woloszynskia_halophila fjord
1

## Sheet: MAST-1C_X_sp. bag1
1

## Sheet: MAST-1C_X_sp. bag2
1

[truncated: 22 more sheets: MAST-1C_X_sp. bag3, MAST-1C_X_sp. bag4, MAST-1C_X_sp. bag5, MAST-1C_X_sp. bag6, MAST-1C_X_sp. bag7, MAST-1C_X_sp. fjord, Pedinellales_X_sp. bag1, Pedinellales_X_sp. bag2, Pedinellales_X_sp. bag3, Pedinellales_X_sp. bag4, Pedinellales_X_sp. bag5, Pedinellales_X_sp. bag6, Pedinellales_X_sp. bag7, Pedinellales_X_sp. fjord, Bizionia bag1, Bizionia bag2, Bizionia bag3, Bizionia bag4, Bizionia bag5, Bizionia bag6 …]
