# Supplementary material for: Viral infection switches the balance between bacterial and eukaryotic recyclers of organic matter during coccolithophore blooms
Source: Nat Commun. 2023 Jan 31;14:510. doi: 10.1038/s41467-023-36049-3 (PMC9889395; doi:10.1038/s41467-023-36049-3)
Supplement: Supplementary file 5 — Source Data [file 41467_2023_36049_MOESM5_ESM.zip › Fig 4dg data.xlsx]

## Sheet: tep
4.68457

## Sheet: pic
4.68457
